# Supplementary material for: Cost-effectively dissecting the genetic architecture of complex wool traits in rabbits by low-coverage sequencing
Source: Genet Sel Evol. 2022 Nov 18;54:75. doi: 10.1186/s12711-022-00766-y (PMC9673297; doi:10.1186/s12711-022-00766-y)
Supplement: Supplementary file 2 — Additional file 2: Table S1. Genotype accuracy and concordance of imputation obtained with the three pipelines on 15 individuals. Table S2. Genotype accuracy and concordance of imputation by the three pipelines with the MAF ranges. Table S3. Genotype accuracy and concordance of imputation with different sample size and depth by BaseVar + STITCH. Table S4. Variant analysis by regions and functions. Table S5. LD decay in the Angora rabbit population. Table S6. Genes located in the selected regions in the Angora rabbit population. Table S7. Enrichment of genes located in the selected regions in the Angora rabbit population. Table S8. LD decay in the Angora and wild rabbit populations. Table S9. Genes located in the selected regions between Angora and wild rabbits. Table S10. Enrichment of genes located in the selected regions between Angora and wild rabbits. Table S11. Genes located in the common regions between within-breed and cross-breed signatures of selection. Table S12. Enrichment of genes located in the common regions between within-breed and cross-breed signatures of selection. Table S13. Significant SNPs for DFW. Table S14. Significant SNPs for CVDFW. Table S15. Significant SNPs for LFW. Table S16. Significant SNPs for BW. Table S17. SNP-based heritability. Table S18. QTL contribution to phenotypic variance. Table S19. Genes overlapping with by QTL. [file 12711_2022_766_MOESM2_ESM.xlsx]

## Sheet: Table S1
Table S1. Genotype accuracy and concordance of imputation by the three pipelines on 15 individuals
Pipeline	Individual	Genotypic_Accuracy	Genotypic_Concordance(%)
BaseVar+STITCH	1	0.98276	99.2476
BaseVar+STITCH	2	0.947928	98.2429
BaseVar+STITCH	3	0.97576	98.8035
BaseVar+STITCH	4	0.980798	99.2357
BaseVar+STITCH	5	0.983557	99.3141
BaseVar+STITCH	6	0.966436	98.7362
BaseVar+STITCH	7	0.973453	99.0355
BaseVar+STITCH	8	0.990321	99.5792
BaseVar+STITCH	9	0.979151	99.1942
BaseVar+STITCH	10	0.988036	99.4712
BaseVar+STITCH	11	0.97189	99.1692
BaseVar+STITCH	12	0.983143	99.3046
BaseVar+STITCH	13	0.974931	99.0998
BaseVar+STITCH	14	0.970246	98.8952
BaseVar+STITCH	15	0.977572	98.8941
Bcftools+Beagle4	1	0.73746	84.9852
Bcftools+Beagle4	2	0.615297	83.6163
Bcftools+Beagle4	3	0.749555	91.139
Bcftools+Beagle4	4	0.762293	87.7777
Bcftools+Beagle4	5	0.744721	88.4298
Bcftools+Beagle4	6	0.74728	90.1947
Bcftools+Beagle4	7	0.760132	87.58
Bcftools+Beagle4	8	0.806895	94.4215
Bcftools+Beagle4	9	0.650912	86.9969
Bcftools+Beagle4	10	0.836109	88.4767
Bcftools+Beagle4	11	0.715406	89.6728
Bcftools+Beagle4	12	0.881082	95.732
Bcftools+Beagle4	13	0.62038	84.6851
Bcftools+Beagle4	14	0.873998	95.1766
Bcftools+Beagle4	15	0.775368	86.6833
GATK+Beagle5	1	0.580028	74.3024
GATK+Beagle5	2	0.399311	66.1121
GATK+Beagle5	3	0.635314	77.1831
GATK+Beagle5	4	0.496451	66.9315
GATK+Beagle5	5	0.630747	80.1896
GATK+Beagle5	6	0.531929	77.0692
GATK+Beagle5	7	0.45689	68.7118
GATK+Beagle5	8	0.465648	75.7718
GATK+Beagle5	9	0.531425	73.1345
GATK+Beagle5	10	0.581685	74.1768
GATK+Beagle5	11	0.380551	66.8619
GATK+Beagle5	12	0.599813	76.6238
GATK+Beagle5	13	0.458806	68.6216
GATK+Beagle5	14	0.431568	64.809
GATK+Beagle5	15	0.587631	72.3642

## Sheet: Table S2
Table S2. Genotype accuracy and concordance of imputation by the three pipelines with the MAF ranges
Pipeline	MAF	Genotypic_Accuracy	Genotypic_Concordance(%)
BaseVar+STITCH	0-0.01	0.0710465	79.5455
BaseVar+STITCH	0.01-0.05	0.888869	97.9902
BaseVar+STITCH	0.05-0.1	0.973183	99.3067
BaseVar+STITCH	0.1-0.15	0.977699	99.1862
BaseVar+STITCH	0.15-0.2	0.979175	99.1119
BaseVar+STITCH	0.2-0.25	0.978468	98.9842
BaseVar+STITCH	0.25-0.3	0.977362	98.9108
BaseVar+STITCH	0.3-0.35	0.977114	98.8178
BaseVar+STITCH	0.35-0.4	0.976391	98.8155
BaseVar+STITCH	0.4-0.45	0.976972	98.8169
BaseVar+STITCH	0.45-0.5	0.976503	98.8489
Bcftools+Beagle4	0-0.01	0.158318	80.9689
Bcftools+Beagle4	0.01-0.05	0.548328	89.7938
Bcftools+Beagle4	0.05-0.1	0.745562	93.0992
Bcftools+Beagle4	0.1-0.15	0.77559	92.1663
Bcftools+Beagle4	0.15-0.2	0.801057	91.6508
Bcftools+Beagle4	0.2-0.25	0.800869	89.9011
Bcftools+Beagle4	0.25-0.3	0.782039	88.2033
Bcftools+Beagle4	0.3-0.35	0.776768	86.3953
Bcftools+Beagle4	0.35-0.4	0.765514	85.7981
Bcftools+Beagle4	0.4-0.45	0.783096	85.7681
Bcftools+Beagle4	0.45-0.5	0.779467	84.6592
GATK+Beagle5	0-0.01	0.0725876	77.5336
GATK+Beagle5	0.01-0.05	0.269545	81.259
GATK+Beagle5	0.05-0.1	0.41727	80.6011
GATK+Beagle5	0.1-0.15	0.50594	77.5362
GATK+Beagle5	0.15-0.2	0.522819	73.3801
GATK+Beagle5	0.2-0.25	0.562564	70.2277
GATK+Beagle5	0.25-0.3	0.549496	66.1774
GATK+Beagle5	0.3-0.35	0.577212	66.1365
GATK+Beagle5	0.35-0.4	0.616959	66.7534
GATK+Beagle5	0.4-0.45	0.627928	65.7161
GATK+Beagle5	0.45-0.5	0.622596	64.0171

## Sheet: Table S3
Table S3. Genotype accuracy and concordance of imputation with different sample size and depth by BaseVar+STITCH
Depth	Sample size	Genotypic_Accuracy	Genotypic_Concordance(%)
0.1×	100	0.14646	63.8448
0.1×	200	0.306363	72.7444
0.1×	300	0.527587	81.9198
0.1×	400	0.670642	87.5681
0.1×	500	0.753385	90.5914
0.1×	600	0.815246	92.8616
0.5×	100	0.785853	91.7809
0.5×	200	0.924542	96.9701
0.5×	300	0.958705	98.3064
0.5×	400	0.968255	98.6652
0.5×	500	0.972047	98.8209
0.5×	600	0.974784	98.9234
1.0×	100	0.926687	97.0127
1.0×	200	0.963987	98.4869
1.0×	300	0.972672	98.8377
1.0×	400	0.974822	98.9149
1.0×	500	0.97614	98.9728
1.0×	600	0.976519	98.9866
1.5×	100	0.955102	98.1444
1.5×	200	0.970917	98.764
1.5×	300	0.975427	98.9489
1.5×	400	0.975761	98.9591
1.5×	500	0.976441	98.9985
1.5×	600	0.977168	99.0114
2.0×	100	0.964465	98.5072
2.0×	200	0.973659	98.8733
2.0×	300	0.976176	98.9731
2.0×	400	0.977533	99.036
2.0×	500	0.977513	99.0392
2.0×	600	0.978025	99.0537

## Sheet: Table S4
Table S4. Variant analysis by regions and functions
Region	SNP number	Percentage
intergenic	10733466	0.577778
intronic	6594031	0.354954
exonic	96276	0.00518249
upstream	131610	0.00708451
downstream	128233	0.00690273
UTR5	11730	0.000631421
UTR3	31490	0.00169509
splicing	323	1.73869e-05
ncRNA	0	0
Function	SNP Number	Nonsynonymous/synonymous
synonymous	72552	0.321535
nonsynonymous	23328

## Sheet: Table S5
Table S5. LD decay in the Angora rabbit population
Distance	Mean_r^2 across the genome	Mean_r^2 on chr15	Mean_r^2 on chr21	Mean_r^2 on chr11
10	0.764229	0.803498	0.731701	0.757011
20	0.723217	0.772133	0.675325	0.713906
30	0.708652	0.761389	0.65202	0.698369
40	0.700082	0.752994	0.636524	0.691806
50	0.693747	0.746847	0.631435	0.684064
60	0.688526	0.744755	0.623121	0.678838
70	0.685725	0.742642	0.618126	0.678054
80	0.681823	0.739089	0.611738	0.673916
90	0.680174	0.737718	0.610213	0.671782
100	0.677208	0.734908	0.606728	0.67012
200	0.668109	0.726962	0.594708	0.660092
300	0.655416	0.716838	0.578492	0.647838
400	0.645714	0.708091	0.566288	0.639973
500	0.637664	0.701504	0.556256	0.631995
600	0.630972	0.695454	0.549347	0.625016
700	0.625109	0.689592	0.543753	0.619833
800	0.619535	0.683997	0.539578	0.613975
900	0.613944	0.67879	0.531324	0.608781
1000	0.6093	0.675141	0.530661	0.604489
1100	0.604644	0.671131	0.523737	0.599742
1200	0.600264	0.66609	0.521466	0.595243
1300	0.596419	0.662949	0.515516	0.592248
1400	0.592766	0.658736	0.513338	0.589347
1500	0.589165	0.655463	0.510035	0.585933
1600	0.585531	0.652357	0.505365	0.581966
1700	0.582406	0.649735	0.502914	0.578011
1800	0.579236	0.646157	0.497189	0.576136
1900	0.57643	0.643042	0.495779	0.573293
2000	0.573557	0.640622	0.490256	0.569446
2100	0.570658	0.638189	0.487254	0.566077
2200	0.568186	0.63615	0.484627	0.564883
2300	0.56558	0.632303	0.482692	0.562357
2400	0.563063	0.631094	0.481109	0.559313
2500	0.560678	0.628835	0.478142	0.556999
2600	0.55823	0.625361	0.475299	0.555152
2700	0.55593	0.62308	0.471367	0.552602
2800	0.553986	0.621195	0.468207	0.551009
2900	0.55191	0.619452	0.467853	0.548663
3000	0.549982	0.616546	0.465622	0.54752
3100	0.548151	0.615699	0.466002	0.544227
3200	0.546046	0.612687	0.463078	0.54307
3300	0.544175	0.611176	0.462015	0.540707
3400	0.542233	0.608081	0.460601	0.538758
3500	0.54064	0.607177	0.460028	0.53758
3600	0.538657	0.604663	0.459546	0.537394
3700	0.537037	0.603536	0.455003	0.535178
3800	0.535313	0.601969	0.45414	0.534138
3900	0.533821	0.60056	0.451389	0.531696
4000	0.532259	0.599517	0.449916	0.530218
4100	0.530645	0.597085	0.446239	0.528617
4200	0.529193	0.595168	0.446577	0.52679
4300	0.527575	0.595238	0.445677	0.52517
4400	0.526149	0.593368	0.445199	0.523233
4500	0.524656	0.591615	0.442735	0.522437
4600	0.523378	0.590368	0.440931	0.52024
4700	0.522014	0.588633	0.440694	0.520775
4800	0.520725	0.587102	0.438831	0.51974
4900	0.519469	0.586379	0.438372	0.51793
5000	0.518113	0.584386	0.436527	0.516961
5100	0.516985	0.58405	0.433813	0.514514
5200	0.515587	0.581704	0.431863	0.513857
5300	0.51436	0.581805	0.430915	0.513121
5400	0.513163	0.581322	0.429212	0.510484
5500	0.511967	0.579584	0.428232	0.510629
5600	0.51075	0.578419	0.424513	0.510717
5700	0.509605	0.577263	0.422519	0.509189
5800	0.508343	0.57596	0.421907	0.506192
5900	0.507369	0.575775	0.422627	0.505719
6000	0.506168	0.57573	0.419833	0.505342
6100	0.505294	0.573381	0.420876	0.503072
6200	0.504201	0.573091	0.418218	0.501914
6300	0.503095	0.572106	0.419406	0.500519
6400	0.501952	0.571371	0.418988	0.500288
6500	0.500971	0.570497	0.415331	0.499571
6600	0.499797	0.568346	0.415723	0.497867
6700	0.498944	0.569014	0.414239	0.498171
6800	0.497796	0.56786	0.411828	0.496106
6900	0.496945	0.567272	0.412461	0.494385
7000	0.496074	0.565914	0.411464	0.494013
7100	0.494874	0.564718	0.41078	0.492516
7200	0.494172	0.564243	0.409202	0.491935
7300	0.493143	0.563198	0.407402	0.490554
7400	0.492387	0.563103	0.406437	0.489845
7500	0.491513	0.562232	0.403835	0.488277
7600	0.49055	0.561243	0.404956	0.489341
7700	0.489873	0.559776	0.402338	0.487744
7800	0.489029	0.558531	0.398793	0.486467
7900	0.488032	0.558309	0.399199	0.48599
8000	0.487127	0.557302	0.399367	0.485859
8100	0.48638	0.556188	0.398831	0.482525
8200	0.485404	0.555957	0.397332	0.482427
8300	0.484334	0.554992	0.397497	0.481465
8400	0.483464	0.55333	0.394844	0.480704
8500	0.482723	0.553023	0.396624	0.48033
8600	0.482259	0.553022	0.398242	0.47991
8700	0.481212	0.552294	0.395418	0.478838
8800	0.480479	0.551429	0.392653	0.476795
8900	0.479789	0.550648	0.39327	0.477006
9000	0.478972	0.549958	0.392344	0.476183
9100	0.478417	0.550231	0.38984	0.475956
9200	0.477524	0.54929	0.388574	0.474295
9300	0.476614	0.549032	0.388836	0.474123
9400	0.475946	0.546965	0.390215	0.472387
9500	0.475328	0.546095	0.3866	0.472742
9600	0.474725	0.546516	0.384286	0.472226
9700	0.47394	0.545236	0.384573	0.472248
9800	0.4733	0.545084	0.38169	0.471234
9900	0.472721	0.54438	0.382383	0.47245
10000	0.471739	0.542827	0.381477	0.470171
10100	0.471287	0.542298	0.380559	0.469777
10200	0.470541	0.541834	0.381574	0.468411
10300	0.469974	0.542744	0.379246	0.469147
10400	0.469287	0.541756	0.377209	0.467077
10500	0.468646	0.541913	0.377966	0.466812
10600	0.467832	0.539803	0.376899	0.466989
10700	0.467166	0.540514	0.375538	0.465493
10800	0.466336	0.539372	0.37487	0.465047
10900	0.465921	0.538802	0.373945	0.465316
11000	0.465193	0.538532	0.372036	0.463231
11100	0.464727	0.538609	0.373916	0.463229
11200	0.463838	0.536397	0.370614	0.462857
11300	0.463357	0.536712	0.371005	0.461204
11400	0.462783	0.536246	0.3723	0.46164
11500	0.461981	0.534992	0.370673	0.459604
11600	0.461471	0.536218	0.369607	0.459802
11700	0.461013	0.534413	0.368989	0.458202
11800	0.460193	0.534258	0.367669	0.458457
11900	0.459839	0.534156	0.367387	0.457905
12000	0.459003	0.532887	0.365368	0.456418
12100	0.458675	0.53289	0.366034	0.456239
12200	0.457884	0.532113	0.366063	0.455437
12300	0.457609	0.530952	0.366375	0.455936
12400	0.456932	0.531109	0.364995	0.454695
12500	0.45638	0.531729	0.366486	0.453509
12600	0.455779	0.530338	0.36442	0.453131
12700	0.455178	0.528883	0.36372	0.452362
12800	0.454632	0.528911	0.361976	0.451986
12900	0.453942	0.527697	0.359996	0.451883
13000	0.453377	0.528234	0.360654	0.451761
13100	0.452861	0.52763	0.359754	0.451949
13200	0.452469	0.52671	0.355491	0.450193
13300	0.451703	0.527348	0.357109	0.449723
13400	0.451067	0.526285	0.354403	0.44961
13500	0.450713	0.525131	0.354293	0.449144
13600	0.450135	0.525398	0.353219	0.448554
13700	0.449403	0.52437	0.3508	0.447872
13800	0.448893	0.523637	0.352889	0.447748
13900	0.448596	0.523995	0.351244	0.447563
14000	0.447977	0.522816	0.348086	0.447216
14100	0.447375	0.522189	0.350759	0.446351
14200	0.447031	0.520483	0.352676	0.445014
14300	0.446266	0.519319	0.350472	0.444855
14400	0.446233	0.520134	0.348786	0.444999
14500	0.445404	0.519097	0.347898	0.443559
14600	0.44464	0.519227	0.346691	0.443491
14700	0.444288	0.517951	0.345265	0.442432
14800	0.443885	0.517251	0.344541	0.440838
14900	0.443112	0.516902	0.345696	0.440432
15000	0.442643	0.516642	0.34412	0.440768
15100	0.442243	0.515575	0.342923	0.440491
15200	0.441754	0.516383	0.346326	0.439473
15300	0.441146	0.517067	0.343533	0.438329
15400	0.440972	0.515353	0.341453	0.437918
15500	0.440314	0.514834	0.343547	0.437671
15600	0.439893	0.513615	0.344284	0.437778
15700	0.439491	0.514476	0.342689	0.436284
15800	0.438925	0.512771	0.344303	0.435862
15900	0.438759	0.512339	0.34229	0.436246
16000	0.437824	0.511901	0.340433	0.435929
16100	0.4374	0.51129	0.340373	0.435713
16200	0.436914	0.511952	0.341381	0.434426
16300	0.436706	0.511166	0.341943	0.434774
16400	0.436047	0.511099	0.340208	0.434293
16500	0.436063	0.511354	0.339518	0.433955
16600	0.435213	0.510366	0.338637	0.43341
16700	0.434806	0.509562	0.337194	0.433332
16800	0.434359	0.509714	0.335444	0.43254
16900	0.433759	0.50928	0.335305	0.43216
17000	0.433531	0.508117	0.335072	0.432144
17100	0.432787	0.507662	0.33456	0.431277
17200	0.432279	0.50737	0.334147	0.431244
17300	0.432104	0.508042	0.333918	0.429833
17400	0.431959	0.507202	0.334338	0.430817
17500	0.431586	0.507741	0.334426	0.430716
17600	0.43101	0.507329	0.332852	0.42908
17700	0.430604	0.506897	0.331842	0.43015
17800	0.430037	0.506641	0.331312	0.429624
17900	0.429546	0.506266	0.32834	0.427236
18000	0.428933	0.50487	0.330212	0.427323
18100	0.428669	0.505026	0.330053	0.427356
18200	0.428129	0.504205	0.329642	0.426948
18300	0.42769	0.504262	0.327508	0.426121
18400	0.427577	0.503425	0.328278	0.426223
18500	0.426926	0.50378	0.32821	0.42576
18600	0.426677	0.503925	0.32756	0.425477
18700	0.42641	0.503388	0.325736	0.425114
18800	0.425984	0.503139	0.323832	0.424343
18900	0.425218	0.503241	0.325173	0.424052
19000	0.424941	0.502325	0.321835	0.424166
19100	0.424662	0.502789	0.324258	0.423929
19200	0.42413	0.502023	0.322435	0.423984
19300	0.423787	0.502105	0.321978	0.423749
19400	0.423562	0.50197	0.322502	0.423406
19500	0.423226	0.501786	0.325106	0.423216
19600	0.422678	0.501174	0.324264	0.422324
19700	0.422314	0.500864	0.320889	0.422311
19800	0.421883	0.501389	0.321102	0.420542
19900	0.42142	0.49974	0.318988	0.42017
20000	0.421012	0.49935	0.317476	0.419045
20100	0.420749	0.499944	0.319228	0.417937
20200	0.420104	0.498778	0.318374	0.418213
20300	0.419844	0.498708	0.31666	0.419202
20400	0.419781	0.499048	0.315924	0.419497
20500	0.419054	0.497524	0.315898	0.417902
20600	0.418784	0.497549	0.315694	0.417175
20700	0.418361	0.496615	0.317596	0.418283
20800	0.41789	0.497266	0.315	0.416682
20900	0.417751	0.495995	0.316613	0.416664
21000	0.417281	0.495446	0.314923	0.417389
21100	0.416898	0.495172	0.312749	0.416554
21200	0.416466	0.495192	0.314286	0.41527
21300	0.416034	0.494398	0.314619	0.41456
21400	0.415843	0.493729	0.313339	0.414731
21500	0.415635	0.493085	0.313626	0.41492
21600	0.415282	0.492486	0.313247	0.414201
21700	0.41448	0.491513	0.31228	0.413587
21800	0.414032	0.489832	0.312609	0.413381
21900	0.413862	0.490493	0.307346	0.412993
22000	0.413605	0.490461	0.308266	0.412316
22100	0.413161	0.489938	0.308552	0.411687
22200	0.41299	0.489633	0.309442	0.411758
22300	0.412675	0.48948	0.307663	0.411492
22400	0.41242	0.489977	0.308441	0.410925
22500	0.412021	0.490622	0.30675	0.410797
22600	0.411518	0.489278	0.305462	0.40999
22700	0.411421	0.488407	0.305675	0.410186
22800	0.410993	0.488223	0.305317	0.409602
22900	0.410371	0.488007	0.304258	0.409603
23000	0.410418	0.487666	0.30594	0.409336
23100	0.409858	0.48709	0.306795	0.408285
23200	0.409594	0.487146	0.307469	0.408068
23300	0.409206	0.487223	0.304554	0.407666
23400	0.408668	0.484871	0.305478	0.407652
23500	0.408474	0.484691	0.304008	0.406763
23600	0.407989	0.484452	0.300245	0.407539
23700	0.407886	0.484614	0.299527	0.406901
23800	0.407632	0.484858	0.302489	0.406348
23900	0.407057	0.48437	0.303417	0.405037
24000	0.406858	0.48389	0.300942	0.405304
24100	0.406752	0.482486	0.302857	0.406214
24200	0.406167	0.480676	0.300967	0.406371
24300	0.405944	0.481492	0.301253	0.405298
24400	0.405458	0.480798	0.299305	0.403915
24500	0.405114	0.481217	0.297634	0.402356
24600	0.405008	0.481372	0.298667	0.402723
24700	0.404784	0.481271	0.298136	0.402283
24800	0.404338	0.480419	0.299399	0.403179
24900	0.40399	0.480814	0.298489	0.401936
25000	0.403738	0.481169	0.30003	0.401896
25100	0.40357	0.480806	0.296658	0.40246
25200	0.403439	0.48011	0.297223	0.401812
25300	0.403041	0.480295	0.296085	0.401271
25400	0.402663	0.480015	0.295863	0.400999
25500	0.402289	0.480045	0.297571	0.398887
25600	0.401862	0.479399	0.296296	0.400179
25700	0.401598	0.479227	0.295233	0.399291
25800	0.401275	0.477892	0.295087	0.39923
25900	0.400774	0.477287	0.295029	0.397752
26000	0.40066	0.477527	0.293904	0.397703
26100	0.400352	0.477481	0.29365	0.397456
26200	0.400083	0.477928	0.291481	0.39804
26300	0.399845	0.477188	0.291698	0.397699
26400	0.399175	0.477348	0.293013	0.396044
26500	0.399023	0.477719	0.291553	0.394881
26600	0.39877	0.476487	0.289426	0.395442
26700	0.398364	0.477503	0.291649	0.395809
26800	0.397832	0.475628	0.289419	0.394983
26900	0.397774	0.476911	0.288829	0.395094
27000	0.397541	0.475719	0.289348	0.394478
27100	0.397182	0.475214	0.288084	0.3934
27200	0.397056	0.476863	0.289177	0.394405
27300	0.396626	0.474256	0.288443	0.392565
27400	0.396535	0.474329	0.289786	0.39209
27500	0.396369	0.473845	0.290465	0.391731
27600	0.395848	0.473709	0.289562	0.391482
27700	0.395537	0.473725	0.289997	0.390737
27800	0.395453	0.473514	0.288117	0.391772
27900	0.395145	0.473003	0.287044	0.390514
28000	0.394777	0.473098	0.288672	0.39033
28100	0.39437	0.472719	0.287235	0.389473
28200	0.394166	0.472287	0.28768	0.389344
28300	0.394067	0.472005	0.287081	0.389658
28400	0.393803	0.471834	0.289116	0.389084
28500	0.393176	0.470853	0.288842	0.388331
28600	0.393073	0.470983	0.285449	0.389165
28700	0.393022	0.471808	0.285574	0.389229
28800	0.392842	0.470417	0.285582	0.389922
28900	0.392429	0.470832	0.287347	0.388466
29000	0.392116	0.469302	0.28715	0.388583
29100	0.39185	0.469275	0.287055	0.388241
29200	0.39139	0.469415	0.286017	0.387637
29300	0.391228	0.469142	0.286034	0.38797
29400	0.390958	0.469549	0.285728	0.387474
29500	0.390792	0.468085	0.285229	0.386389
29600	0.390462	0.46738	0.283383	0.38612
29700	0.390243	0.467306	0.280289	0.385809
29800	0.389744	0.466755	0.284001	0.384976
29900	0.389704	0.467016	0.284131	0.386327
30000	0.389321	0.467987	0.282859	0.384326
30100	0.389262	0.468098	0.281215	0.385714
30200	0.38879	0.467262	0.286046	0.384938
30300	0.388704	0.467857	0.284461	0.383894
30400	0.38849	0.468172	0.283815	0.383748
30500	0.38815	0.467888	0.282668	0.38361
30600	0.38783	0.466768	0.282571	0.382714
30700	0.387876	0.467273	0.281477	0.38341
30800	0.387469	0.466942	0.279331	0.381733
30900	0.387003	0.465826	0.280362	0.381183
31000	0.386608	0.46586	0.278143	0.380651
31100	0.386278	0.465231	0.278717	0.38117
31200	0.386116	0.465026	0.279244	0.381143
31300	0.3858	0.464699	0.278363	0.380187
31400	0.385757	0.465049	0.280375	0.381343
31500	0.385515	0.464858	0.277685	0.379743
31600	0.385306	0.463913	0.275744	0.379704
31700	0.38513	0.464121	0.27633	0.379142
31800	0.384661	0.464084	0.277358	0.379619
31900	0.3846	0.464102	0.278183	0.379663
32000	0.384165	0.46329	0.276184	0.378632
32100	0.384018	0.464451	0.276467	0.378541
32200	0.383942	0.463339	0.277474	0.378181
32300	0.383698	0.46336	0.277458	0.378141
32400	0.383432	0.463747	0.27767	0.37757
32500	0.383215	0.463536	0.279175	0.377078
32600	0.38289	0.462638	0.276101	0.377954
32700	0.382724	0.461736	0.277273	0.377016
32800	0.3826	0.461582	0.278374	0.375073
32900	0.382126	0.461753	0.276633	0.375078
33000	0.381781	0.460893	0.274473	0.374945
33100	0.381507	0.460961	0.276459	0.374439
33200	0.381362	0.46043	0.276319	0.375652
33300	0.381117	0.460274	0.277243	0.374704
33400	0.381167	0.460848	0.27487	0.374902
33500	0.380888	0.461058	0.276213	0.373799
33600	0.380762	0.460409	0.275025	0.374419
33700	0.380622	0.461487	0.274311	0.373501
33800	0.380456	0.460488	0.275065	0.373892
33900	0.380215	0.459621	0.273362	0.372953
34000	0.379962	0.459704	0.276202	0.373364
34100	0.379802	0.459227	0.274549	0.373009
34200	0.379483	0.458684	0.274453	0.372534
34300	0.379083	0.457851	0.273818	0.371964
34400	0.37905	0.458772	0.27386	0.37238
34500	0.378694	0.45756	0.275111	0.371544
34600	0.3784	0.458278	0.273914	0.372215
34700	0.378369	0.458112	0.270504	0.371495
34800	0.377898	0.456975	0.271237	0.371261
34900	0.377732	0.456936	0.272315	0.372537
35000	0.377357	0.456428	0.269514	0.371824
35100	0.377264	0.456632	0.26993	0.370666
35200	0.377119	0.457287	0.27082	0.370615
35300	0.376966	0.456228	0.269623	0.371008
35400	0.376733	0.456282	0.270484	0.370826
35500	0.376583	0.456674	0.267975	0.371428
35600	0.37624	0.455482	0.268593	0.369486
35700	0.376344	0.457165	0.268893	0.369467
35800	0.375772	0.456086	0.270477	0.368446
35900	0.375773	0.455828	0.270569	0.368239
36000	0.375402	0.455491	0.2694	0.367802
36100	0.375127	0.454312	0.268896	0.367993
36200	0.374911	0.454193	0.270436	0.36712
36300	0.374676	0.453584	0.268947	0.366909
36400	0.374445	0.452877	0.268152	0.367986
36500	0.374321	0.453836	0.268077	0.367582
36600	0.374098	0.453572	0.269349	0.366617
36700	0.373896	0.452919	0.267742	0.366421
36800	0.373767	0.452512	0.267167	0.36657
36900	0.37313	0.452477	0.267566	0.365551
37000	0.373082	0.45211	0.266164	0.365973
37100	0.372721	0.451782	0.265784	0.365945
37200	0.372601	0.452493	0.267197	0.365398
37300	0.37241	0.451775	0.266634	0.366245
37400	0.372175	0.451258	0.265451	0.365021
37500	0.372024	0.45214	0.263393	0.366368
37600	0.371764	0.452167	0.265827	0.365179
37700	0.371525	0.452533	0.262763	0.364395
37800	0.37128	0.451618	0.262577	0.364468
37900	0.371185	0.451706	0.263122	0.364153
38000	0.371049	0.451698	0.261677	0.363792
38100	0.370761	0.451932	0.261897	0.362597
38200	0.370348	0.451352	0.260966	0.363746
38300	0.370263	0.451224	0.261993	0.362897
38400	0.370097	0.450996	0.26114	0.362419
38500	0.36996	0.450023	0.260291	0.362712
38600	0.369706	0.449841	0.261748	0.36265
38700	0.369783	0.449466	0.260048	0.361843
38800	0.369453	0.45007	0.261618	0.362245
38900	0.369071	0.449697	0.259028	0.362049
39000	0.368807	0.449004	0.260493	0.361793
39100	0.368623	0.449825	0.261397	0.361152
39200	0.368284	0.449054	0.25802	0.362158
39300	0.368106	0.448518	0.26075	0.361637
39400	0.36764	0.447691	0.260844	0.360826
39500	0.367552	0.447989	0.260039	0.360094
39600	0.367451	0.447406	0.259749	0.361002
39700	0.367185	0.447025	0.25956	0.359889
39800	0.367177	0.447403	0.258588	0.359922
39900	0.366827	0.44624	0.258127	0.36044
40000	0.366671	0.445956	0.25731	0.358911
40100	0.366447	0.445923	0.258431	0.358506
40200	0.366432	0.445848	0.257924	0.359426
40300	0.366233	0.445599	0.257743	0.359439
40400	0.365995	0.444557	0.256119	0.360692
40500	0.36599	0.44494	0.257827	0.358578
40600	0.365779	0.445312	0.257119	0.358155
40700	0.365369	0.444124	0.2558	0.35779
40800	0.365111	0.444934	0.257197	0.358123
40900	0.364814	0.444276	0.256506	0.358318
41000	0.364559	0.443288	0.25366	0.35664
41100	0.364629	0.444379	0.255205	0.357898
41200	0.36454	0.444118	0.254849	0.357669
41300	0.364235	0.443866	0.254939	0.358018
41400	0.36387	0.443405	0.254091	0.355922
41500	0.363763	0.44354	0.252379	0.356809
41600	0.363674	0.443097	0.253625	0.35688
41700	0.363644	0.442813	0.25419	0.357165
41800	0.363371	0.443609	0.25138	0.356038
41900	0.362878	0.442399	0.25206	0.355578
42000	0.362702	0.44284	0.250134	0.355297
42100	0.362668	0.442154	0.252355	0.35585
42200	0.36239	0.442951	0.25355	0.354962
42300	0.362357	0.443222	0.25313	0.355726
42400	0.362146	0.443357	0.251875	0.354317
42500	0.361901	0.443139	0.249236	0.354426
42600	0.361789	0.442655	0.251695	0.354227
42700	0.361545	0.443845	0.249768	0.354413
42800	0.36128	0.443833	0.249665	0.354305
42900	0.361276	0.442173	0.246897	0.354793
43000	0.361045	0.442466	0.249182	0.35411
43100	0.360924	0.44208	0.249155	0.35433
43200	0.36072	0.44085	0.24829	0.353384
43300	0.360449	0.441202	0.247527	0.352934
43400	0.360203	0.441118	0.247847	0.352768
43500	0.360205	0.44054	0.249539	0.353066
43600	0.360141	0.440515	0.247695	0.353177
43700	0.359754	0.440375	0.247921	0.353068
43800	0.359415	0.439966	0.247507	0.352961
43900	0.359218	0.4399	0.246947	0.353523
44000	0.358983	0.439283	0.246755	0.352223
44100	0.359075	0.440104	0.246122	0.354211
44200	0.358948	0.439382	0.24683	0.353955
44300	0.358608	0.438332	0.245223	0.353668
44400	0.358185	0.438645	0.244472	0.352571
44500	0.358217	0.438086	0.245072	0.352359
44600	0.358007	0.437964	0.242503	0.353355
44700	0.357929	0.438129	0.24512	0.351442
44800	0.357486	0.438967	0.242536	0.349868
44900	0.35741	0.438097	0.24366	0.350284
45000	0.357446	0.437769	0.244422	0.350551
45100	0.357108	0.437455	0.242375	0.349746
45200	0.357019	0.437714	0.242085	0.350229
45300	0.356738	0.437281	0.240003	0.34929
45400	0.356597	0.43682	0.241258	0.348799
45500	0.356495	0.435409	0.241729	0.349376
45600	0.356436	0.436418	0.241232	0.349636
45700	0.35602	0.435791	0.241967	0.349218
45800	0.355947	0.435543	0.24432	0.349656
45900	0.35575	0.43464	0.242843	0.349867
46000	0.35539	0.434782	0.243308	0.348509
46100	0.355354	0.435987	0.242137	0.348932
46200	0.355114	0.435439	0.243914	0.347769
46300	0.355099	0.434736	0.242163	0.348128
46400	0.354995	0.434975	0.242796	0.347905
46500	0.354749	0.435217	0.241415	0.346273
46600	0.354478	0.435965	0.241581	0.346375
46700	0.354377	0.434307	0.239896	0.346373
46800	0.354114	0.433916	0.241387	0.346593
46900	0.353906	0.43422	0.240387	0.346352
47000	0.353887	0.433719	0.239645	0.346018
47100	0.353539	0.432897	0.240422	0.345591
47200	0.353239	0.432132	0.240512	0.345657
47300	0.353121	0.43293	0.240713	0.346307
47400	0.352844	0.432655	0.242911	0.344885
47500	0.352724	0.432898	0.241367	0.344443
47600	0.352542	0.431374	0.239156	0.344294
47700	0.352587	0.432412	0.239234	0.346214
47800	0.352263	0.431448	0.241231	0.346028
47900	0.352016	0.431732	0.241324	0.343969
48000	0.351907	0.431073	0.241054	0.345169
48100	0.35181	0.43135	0.239346	0.344026
48200	0.351319	0.430519	0.240285	0.344051
48300	0.351241	0.429357	0.241403	0.342554
48400	0.351145	0.429647	0.240264	0.34296
48500	0.350848	0.429304	0.23833	0.343151
48600	0.350695	0.429276	0.238084	0.343144
48700	0.35064	0.430794	0.236972	0.342007
48800	0.35033	0.430019	0.239171	0.341317
48900	0.350353	0.430212	0.240108	0.341513
49000	0.350085	0.429131	0.238553	0.340852
49100	0.350035	0.429163	0.239617	0.340875
49200	0.349428	0.428815	0.238955	0.340387
49300	0.349441	0.429747	0.240435	0.341846
49400	0.349225	0.428835	0.240201	0.34228
49500	0.349396	0.428059	0.239641	0.34201
49600	0.348957	0.42698	0.238926	0.341893
49700	0.348989	0.427088	0.23939	0.341173
49800	0.348775	0.427718	0.2377	0.340561
49900	0.348331	0.426837	0.237209	0.341236
50000	0.348147	0.42616	0.237686	0.341198
50100	0.348179	0.426196	0.236344	0.341217
50200	0.347811	0.426361	0.23815	0.341221
50300	0.347905	0.425234	0.237621	0.340654
50400	0.347649	0.426367	0.236465	0.340054
50500	0.347301	0.424677	0.23811	0.341123
50600	0.347194	0.425848	0.233785	0.340391
50700	0.346764	0.424957	0.236566	0.340397
50800	0.346808	0.42479	0.235247	0.340118
50900	0.346622	0.424773	0.234339	0.339467
51000	0.346672	0.424982	0.234327	0.340991
51100	0.346262	0.423936	0.232951	0.339293
51200	0.34628	0.424116	0.23374	0.339038
51300	0.346174	0.424397	0.233144	0.33898
51400	0.346045	0.423964	0.233409	0.338418
51500	0.345656	0.423855	0.233006	0.338
51600	0.345619	0.424792	0.232132	0.339099
51700	0.345459	0.424204	0.231624	0.338946
51800	0.34513	0.422906	0.232312	0.338355
51900	0.344899	0.42356	0.230907	0.338254
52000	0.344773	0.42263	0.232102	0.338604
52100	0.344703	0.422407	0.231747	0.338988
52200	0.344615	0.422443	0.231028	0.338691
52300	0.344226	0.422302	0.230612	0.337723
52400	0.344295	0.421345	0.229596	0.338968
52500	0.343992	0.421401	0.230639	0.337008
52600	0.344089	0.421357	0.230121	0.337476
52700	0.343802	0.421264	0.229781	0.33796
52800	0.343764	0.422297	0.229333	0.338281
52900	0.343459	0.42317	0.228001	0.336829
53000	0.343132	0.42174	0.228042	0.337541
53100	0.342899	0.422637	0.230033	0.337273
53200	0.342919	0.422589	0.228202	0.335913
53300	0.342526	0.422682	0.227805	0.33679
53400	0.342317	0.421177	0.229327	0.336596
53500	0.342206	0.420831	0.228807	0.334994
53600	0.341964	0.421338	0.229184	0.335311
53700	0.341919	0.421804	0.228638	0.335228
53800	0.34184	0.420627	0.231913	0.33479
53900	0.341651	0.419749	0.231498	0.334296
54000	0.341505	0.420142	0.228975	0.334671
54100	0.341413	0.419587	0.227563	0.334184
54200	0.341539	0.419429	0.229495	0.334724
54300	0.341397	0.42073	0.228592	0.334384
54400	0.340901	0.41999	0.226104	0.334482
54500	0.341047	0.419579	0.226942	0.333981
54600	0.340657	0.41962	0.228203	0.334622
54700	0.340481	0.41916	0.2267	0.334899
54800	0.340192	0.419423	0.227212	0.334022
54900	0.340049	0.418883	0.228402	0.334814
55000	0.339821	0.418007	0.227324	0.332791
55100	0.339805	0.41723	0.227558	0.33335
55200	0.339324	0.417617	0.22621	0.332686
55300	0.339526	0.418438	0.225578	0.332891
55400	0.339253	0.418547	0.225212	0.333324
55500	0.339132	0.41761	0.22595	0.33232
55600	0.33892	0.417636	0.224692	0.332286
55700	0.338841	0.416947	0.22525	0.333154
55800	0.338745	0.416504	0.225907	0.332188
55900	0.338556	0.417201	0.22627	0.331517
56000	0.338514	0.416143	0.226691	0.3317
56100	0.338364	0.41616	0.223473	0.331972
56200	0.338028	0.415917	0.223557	0.331779
56300	0.338061	0.415374	0.222812	0.332251
56400	0.337914	0.416057	0.225004	0.330883
56500	0.337884	0.416182	0.223291	0.330945
56600	0.337672	0.415678	0.222629	0.331465
56700	0.337416	0.415046	0.223188	0.331077
56800	0.337141	0.415414	0.220486	0.331138
56900	0.336857	0.413407	0.221976	0.330358
57000	0.336795	0.414292	0.224726	0.330357
57100	0.336891	0.415009	0.223074	0.330392
57200	0.336614	0.413949	0.222441	0.331525
57300	0.33662	0.413961	0.223062	0.332084
57400	0.336201	0.414351	0.222728	0.330757
57500	0.336146	0.414476	0.221631	0.330875
57600	0.336054	0.415018	0.221685	0.331618
57700	0.336022	0.414118	0.220884	0.33052
57800	0.335881	0.413843	0.222622	0.330807
57900	0.335435	0.413963	0.223288	0.329737
58000	0.335294	0.41341	0.221308	0.330297
58100	0.335381	0.41326	0.221691	0.3306
58200	0.335303	0.413774	0.221662	0.330213
58300	0.335186	0.411975	0.222694	0.330405
58400	0.335037	0.412366	0.223816	0.331121
58500	0.334742	0.41247	0.221709	0.329508
58600	0.334738	0.41316	0.222138	0.330596
58700	0.334599	0.411954	0.22293	0.328677
58800	0.3343	0.412629	0.222967	0.329887
58900	0.334312	0.41206	0.222551	0.328754
59000	0.334129	0.413038	0.221522	0.329308
59100	0.333978	0.412591	0.221588	0.328765
59200	0.333984	0.411621	0.218681	0.328392
59300	0.333941	0.411782	0.222574	0.328943
59400	0.333767	0.41316	0.222009	0.329391
59500	0.333504	0.412625	0.221953	0.329568
59600	0.333413	0.4131	0.224064	0.328817
59700	0.33308	0.412467	0.222152	0.328671
59800	0.333023	0.412696	0.222915	0.32815
59900	0.332876	0.41173	0.222433	0.328204
60000	0.33275	0.413117	0.221505	0.327996
60100	0.332761	0.413226	0.220628	0.329042
60200	0.332622	0.411794	0.221465	0.328245
60300	0.33236	0.412602	0.218606	0.327668
60400	0.332172	0.411587	0.218449	0.328063
60500	0.332068	0.412304	0.221008	0.328069
60600	0.331935	0.413229	0.220241	0.326772
60700	0.331836	0.412359	0.220422	0.327069
60800	0.3318	0.412028	0.222132	0.326983
60900	0.331623	0.412133	0.220915	0.326865
61000	0.331633	0.41244	0.219224	0.327198
61100	0.331234	0.41156	0.219475	0.326633
61200	0.331199	0.411448	0.219167	0.325769
61300	0.33114	0.410756	0.220587	0.325471
61400	0.331051	0.412101	0.220288	0.326126
61500	0.330811	0.410559	0.220673	0.325681
61600	0.330642	0.410137	0.218344	0.325523
61700	0.330789	0.411707	0.218946	0.325359
61800	0.330485	0.411299	0.219816	0.324528
61900	0.330646	0.410118	0.220638	0.325369
62000	0.330488	0.410139	0.221539	0.324703
62100	0.33025	0.410111	0.219352	0.324004
62200	0.330263	0.410176	0.221868	0.323715
62300	0.32995	0.40931	0.222028	0.3242
62400	0.329758	0.410139	0.221911	0.323874
62500	0.329772	0.409975	0.221557	0.324484
62600	0.329567	0.410576	0.219797	0.324168
62700	0.32952	0.410862	0.219981	0.323688
62800	0.329458	0.410828	0.219681	0.324275
62900	0.329474	0.409975	0.219929	0.323498
63000	0.329219	0.409725	0.216934	0.324117
63100	0.32896	0.409349	0.218527	0.323581
63200	0.328875	0.409683	0.219411	0.322992
63300	0.328761	0.409013	0.221383	0.323594
63400	0.328629	0.408981	0.222363	0.323424
63500	0.328651	0.408619	0.220593	0.323925
63600	0.328581	0.407873	0.220084	0.325059
63700	0.328498	0.408352	0.220327	0.32366
63800	0.32848	0.408265	0.219287	0.324112
63900	0.328398	0.408082	0.219441	0.322154
64000	0.327998	0.408197	0.218266	0.323276
64100	0.328024	0.408348	0.218066	0.32386
64200	0.327862	0.407913	0.217977	0.322932
64300	0.327741	0.408091	0.216133	0.322712
64400	0.327667	0.407372	0.21641	0.323664
64500	0.327226	0.407742	0.217855	0.323206
64600	0.327112	0.407395	0.218072	0.321871
64700	0.327005	0.407063	0.219751	0.322641
64800	0.326934	0.405979	0.21901	0.323083
64900	0.326821	0.405942	0.220364	0.322149
65000	0.32656	0.406426	0.218802	0.321237
65100	0.326547	0.407157	0.21814	0.321924
65200	0.326365	0.40745	0.21681	0.32228
65300	0.326354	0.406727	0.217719	0.321748
65400	0.326164	0.406389	0.216848	0.32191
65500	0.326064	0.405885	0.216298	0.321923
65600	0.325979	0.406335	0.218577	0.322246
65700	0.325836	0.406019	0.219369	0.32194
65800	0.32581	0.406266	0.219445	0.320972
65900	0.32571	0.40618	0.218899	0.320289
66000	0.325739	0.405869	0.218636	0.320731
66100	0.325503	0.40672	0.219666	0.320382
66200	0.32551	0.407396	0.218083	0.31982
66300	0.325344	0.40596	0.21773	0.320123
66400	0.325101	0.406446	0.216577	0.320288
66500	0.325019	0.405147	0.215268	0.319807
66600	0.324853	0.406236	0.215019	0.319737
66700	0.324564	0.406256	0.215209	0.319944
66800	0.324545	0.406021	0.214798	0.319178
66900	0.324415	0.406465	0.215338	0.318764
67000	0.32429	0.405234	0.214583	0.318881
67100	0.324043	0.405276	0.214013	0.3189
67200	0.324062	0.405104	0.214885	0.3183
67300	0.323943	0.405687	0.212651	0.318209
67400	0.323795	0.40533	0.212764	0.318232
67500	0.323487	0.406387	0.213213	0.317465
67600	0.323408	0.405842	0.213397	0.316776
67700	0.32342	0.407111	0.214861	0.316503
67800	0.323239	0.406339	0.213774	0.316465
67900	0.323046	0.405299	0.214393	0.317514
68000	0.323057	0.405312	0.21369	0.31703
68100	0.32293	0.404467	0.213966	0.317204
68200	0.32285	0.404488	0.212792	0.315612
68300	0.322802	0.404267	0.212902	0.316223
68400	0.322521	0.404203	0.211522	0.315825
68500	0.32261	0.403174	0.212068	0.315675
68600	0.322427	0.404477	0.211393	0.315647
68700	0.322068	0.403896	0.213351	0.315356
68800	0.321997	0.404183	0.2144	0.315559
68900	0.322007	0.404027	0.210881	0.316321
69000	0.321805	0.404066	0.211601	0.31558
69100	0.321684	0.402164	0.21229	0.314264
69200	0.321877	0.403014	0.213504	0.315703
69300	0.321493	0.403325	0.211294	0.315287
69400	0.321337	0.403205	0.211417	0.314867
69500	0.32126	0.404017	0.207816	0.314359
69600	0.321245	0.403539	0.208909	0.315236
69700	0.321015	0.403518	0.211122	0.315026
69800	0.320868	0.403227	0.210316	0.315229
69900	0.320643	0.402154	0.209962	0.315242
70000	0.320652	0.402664	0.210068	0.31464
70100	0.320451	0.402259	0.211193	0.314707
70200	0.320041	0.400761	0.208596	0.313963
70300	0.320008	0.401555	0.209519	0.315247
70400	0.319797	0.401519	0.208987	0.314682
70500	0.319749	0.400458	0.209667	0.313466
70600	0.319904	0.399855	0.209387	0.313709
70700	0.319621	0.400016	0.207753	0.31386
70800	0.319531	0.400731	0.20713	0.314143
70900	0.319463	0.399537	0.206546	0.31411
71000	0.31926	0.399202	0.207678	0.313848
71100	0.319143	0.399326	0.207455	0.313238
71200	0.318933	0.398225	0.207943	0.31324
71300	0.318894	0.399671	0.209519	0.313467
71400	0.318877	0.399797	0.206882	0.312864
71500	0.318754	0.398931	0.207881	0.312262
71600	0.31864	0.39704	0.206461	0.312345
71700	0.318552	0.398213	0.208071	0.312927
71800	0.318388	0.398059	0.20637	0.312704
71900	0.318259	0.397975	0.205849	0.313149
72000	0.318152	0.39901	0.206616	0.312483
72100	0.318061	0.399421	0.205399	0.312593
72200	0.318209	0.399044	0.208202	0.312938
72300	0.31813	0.397958	0.205504	0.31324
72400	0.31801	0.398624	0.205576	0.312836
72500	0.317864	0.398461	0.204123	0.312526
72600	0.31752	0.39771	0.206313	0.311463
72700	0.317523	0.398233	0.205639	0.31142
72800	0.317568	0.398942	0.204213	0.310698
72900	0.317207	0.398781	0.202748	0.311014
73000	0.317099	0.397317	0.204797	0.310468
73100	0.316983	0.39785	0.203089	0.310648
73200	0.316819	0.397235	0.20402	0.311255
73300	0.316826	0.396827	0.203269	0.310849
73400	0.316882	0.397985	0.204567	0.309845
73500	0.316524	0.396233	0.205047	0.311374
73600	0.316425	0.398164	0.203689	0.309912
73700	0.31624	0.396533	0.205398	0.30982
73800	0.316076	0.396241	0.202621	0.310047
73900	0.316136	0.396863	0.204216	0.310066
74000	0.316	0.395493	0.202547	0.309943
74100	0.31563	0.396674	0.203615	0.310359
74200	0.315626	0.395637	0.204024	0.309476
74300	0.315629	0.393923	0.20459	0.310569
74400	0.3154	0.395568	0.204578	0.309535
74500	0.315338	0.394875	0.20375	0.308541
74600	0.315371	0.395316	0.20332	0.308618
74700	0.315199	0.394327	0.202547	0.308442
74800	0.315114	0.394559	0.204636	0.308201
74900	0.315116	0.394524	0.202499	0.308326
75000	0.315018	0.394348	0.203311	0.309461
75100	0.314794	0.394776	0.201426	0.308355
75200	0.31475	0.393976	0.200947	0.307776
75300	0.314601	0.394393	0.203474	0.307436
75400	0.314547	0.394729	0.204054	0.308219
75500	0.314418	0.393509	0.203841	0.307312
75600	0.314173	0.39322	0.201543	0.308018
75700	0.31412	0.392813	0.202341	0.308159
75800	0.313903	0.392568	0.200972	0.307769
75900	0.313773	0.39294	0.201508	0.307228
76000	0.313716	0.392118	0.200479	0.307372
76100	0.313713	0.39259	0.201543	0.307151
76200	0.313553	0.393122	0.200344	0.307316
76300	0.313506	0.391522	0.202422	0.307347
76400	0.313342	0.391939	0.202553	0.30623
76500	0.313158	0.390992	0.200621	0.30677
76600	0.31314	0.391326	0.20066	0.306836
76700	0.313253	0.39107	0.201345	0.306443
76800	0.313002	0.390534	0.202067	0.305537
76900	0.312962	0.391035	0.201622	0.30574
77000	0.312608	0.390649	0.201619	0.306075
77100	0.312594	0.390993	0.201896	0.306703
77200	0.312408	0.390352	0.20117	0.30651
77300	0.312037	0.389876	0.201237	0.305618
77400	0.312052	0.390278	0.20051	0.305774
77500	0.311934	0.391142	0.200165	0.304911
77600	0.312135	0.391175	0.201846	0.304611
77700	0.311657	0.390296	0.201176	0.305714
77800	0.31167	0.390055	0.202354	0.305786
77900	0.311406	0.390302	0.200391	0.305935
78000	0.311245	0.389404	0.200037	0.305565
78100	0.311273	0.388461	0.198579	0.304546
78200	0.311256	0.388546	0.200285	0.304148
78300	0.31113	0.390206	0.200245	0.303867
78400	0.311039	0.390451	0.199899	0.305422
78500	0.31085	0.389181	0.20001	0.304225
78600	0.310726	0.390035	0.20156	0.303682
78700	0.310714	0.38901	0.199444	0.303568
78800	0.310377	0.389534	0.200867	0.304688
78900	0.310383	0.389739	0.200774	0.304803
79000	0.310183	0.389435	0.20095	0.304088
79100	0.309938	0.389565	0.200837	0.304489
79200	0.309913	0.388173	0.199491	0.304086
79300	0.309827	0.38882	0.199845	0.303766
79400	0.309667	0.388873	0.202113	0.30234
79500	0.309594	0.388943	0.201226	0.302361
79600	0.309436	0.389043	0.198078	0.302483
79700	0.309416	0.389189	0.200106	0.301995
79800	0.309312	0.38843	0.202046	0.301732
79900	0.309379	0.388806	0.199088	0.302314
80000	0.309028	0.38805	0.200553	0.301358
80100	0.308945	0.388572	0.200195	0.301915
80200	0.309001	0.3894	0.200945	0.302145
80300	0.308926	0.388906	0.200295	0.302825
80400	0.308814	0.388916	0.197629	0.301943
80500	0.308402	0.387623	0.19966	0.301358
80600	0.308449	0.388301	0.198102	0.301142
80700	0.308625	0.388605	0.197908	0.302121
80800	0.308367	0.387718	0.198436	0.301125
80900	0.308269	0.388741	0.198764	0.300632
81000	0.308081	0.388136	0.19787	0.301042
81100	0.308018	0.387462	0.199244	0.30022
81200	0.308046	0.388664	0.197798	0.299288
81300	0.307672	0.387556	0.198079	0.299645
81400	0.307518	0.387059	0.199894	0.30041
81500	0.307335	0.387002	0.1977	0.300391
81600	0.307372	0.387269	0.199147	0.299803
81700	0.307313	0.38717	0.198464	0.299677
81800	0.307276	0.387717	0.198543	0.299548
81900	0.307293	0.3878	0.197799	0.299759
82000	0.307126	0.387745	0.197566	0.298986
82100	0.307109	0.387507	0.19963	0.298195
82200	0.306913	0.387703	0.199012	0.29847
82300	0.306914	0.386678	0.198886	0.299738
82400	0.306619	0.387107	0.198188	0.299143
82500	0.306434	0.386636	0.196886	0.29804
82600	0.306345	0.386539	0.198278	0.297812
82700	0.306322	0.386589	0.19861	0.298569
82800	0.306361	0.386299	0.198076	0.298784
82900	0.305987	0.385873	0.198702	0.297618
83000	0.305837	0.386497	0.197383	0.296971
83100	0.305792	0.384713	0.195907	0.297697
83200	0.305877	0.386133	0.197671	0.297938
83300	0.305631	0.386135	0.195496	0.297468
83400	0.305589	0.386103	0.196927	0.296824
83500	0.305543	0.385948	0.198151	0.297087
83600	0.305368	0.385947	0.198307	0.297268
83700	0.305493	0.384998	0.197116	0.297338
83800	0.305176	0.385734	0.198262	0.295572
83900	0.304963	0.38542	0.197271	0.296101
84000	0.305025	0.385872	0.197717	0.296731
84100	0.304756	0.38499	0.198613	0.295953
84200	0.304839	0.384906	0.197345	0.296652
84300	0.304698	0.385629	0.195649	0.296022
84400	0.30452	0.385249	0.196941	0.295902
84500	0.304357	0.384197	0.196886	0.295625
84600	0.304435	0.384387	0.196927	0.294952
84700	0.304271	0.385303	0.196925	0.294618
84800	0.304128	0.384502	0.197416	0.294413
84900	0.304036	0.384858	0.198413	0.2951
85000	0.304022	0.384748	0.199045	0.294211
85100	0.303924	0.384015	0.197243	0.294106
85200	0.303754	0.38336	0.1973	0.294539
85300	0.303821	0.38317	0.197548	0.294378
85400	0.303789	0.384071	0.196426	0.294596
85500	0.303672	0.382525	0.197273	0.294145
85600	0.303522	0.382545	0.198026	0.294515
85700	0.303336	0.382954	0.195255	0.294282
85800	0.303178	0.38236	0.195435	0.293869
85900	0.303125	0.383197	0.194866	0.29456
86000	0.30288	0.382759	0.196305	0.293117
86100	0.30303	0.382258	0.197053	0.293849
86200	0.302982	0.381723	0.195196	0.293961
86300	0.302575	0.381172	0.194986	0.293876
86400	0.302778	0.382475	0.194607	0.293823
86500	0.302589	0.381467	0.19352	0.293579
86600	0.302815	0.382535	0.194702	0.294044
86700	0.302447	0.381875	0.193439	0.291777
86800	0.302269	0.381106	0.195237	0.292071
86900	0.302347	0.381646	0.193564	0.293181
87000	0.302086	0.38256	0.193454	0.292966
87100	0.301859	0.381031	0.192811	0.292225
87200	0.301625	0.381725	0.192701	0.291996
87300	0.301744	0.380969	0.193045	0.291943
87400	0.301693	0.380511	0.195011	0.292334
87500	0.301446	0.380667	0.192993	0.290939
87600	0.301509	0.382498	0.192	0.292546
87700	0.301427	0.381879	0.19132	0.292301
87800	0.301332	0.381158	0.192734	0.291395
87900	0.301318	0.38119	0.19511	0.29199
88000	0.301334	0.38005	0.194931	0.292814
88100	0.301078	0.379591	0.192531	0.292242
88200	0.300973	0.381768	0.191841	0.291846
88300	0.301005	0.380872	0.19094	0.291938
88400	0.300892	0.3799	0.191842	0.29196
88500	0.300622	0.380247	0.190554	0.291043
88600	0.300506	0.38092	0.19244	0.290886
88700	0.300635	0.380833	0.19231	0.291197
88800	0.300632	0.380357	0.191424	0.291765
88900	0.300644	0.380886	0.192373	0.290773
89000	0.300449	0.380849	0.190903	0.290831
89100	0.300478	0.380225	0.191186	0.290094
89200	0.300262	0.381298	0.191255	0.290909
89300	0.300161	0.380444	0.192803	0.290148
89400	0.299975	0.380761	0.192124	0.290457
89500	0.299817	0.380393	0.190313	0.290495
89600	0.299848	0.380963	0.192032	0.289967
89700	0.299706	0.379601	0.190413	0.289969
89800	0.299669	0.380012	0.191178	0.290435
89900	0.299433	0.380037	0.189185	0.289795
90000	0.299288	0.379292	0.190105	0.288572
90100	0.299362	0.37966	0.189671	0.287847
90200	0.299193	0.380193	0.191556	0.288049
90300	0.299153	0.379943	0.191312	0.288437
90400	0.29898	0.379898	0.192467	0.28819
90500	0.299157	0.380936	0.190599	0.288551
90600	0.299055	0.379766	0.191879	0.288472
90700	0.298882	0.379692	0.191263	0.28857
90800	0.298786	0.38018	0.193535	0.288872
90900	0.298776	0.380434	0.194306	0.288288
91000	0.298619	0.380489	0.192714	0.288531
91100	0.298566	0.380144	0.191075	0.287797
91200	0.298471	0.380187	0.191038	0.287227
91300	0.298298	0.378722	0.191408	0.286791
91400	0.298437	0.379866	0.190049	0.287355
91500	0.298179	0.379705	0.191958	0.287447
91600	0.298206	0.379356	0.192077	0.286663
91700	0.298348	0.378732	0.193224	0.28631
91800	0.297933	0.378603	0.190282	0.286956
91900	0.297917	0.379012	0.190699	0.28633
92000	0.297871	0.378409	0.192821	0.287577
92100	0.297842	0.378689	0.19239	0.285537
92200	0.297474	0.378695	0.191704	0.285943
92300	0.297635	0.37933	0.190379	0.285696
92400	0.297379	0.378584	0.190958	0.286024
92500	0.297321	0.378331	0.189581	0.285559
92600	0.297238	0.378326	0.190124	0.284886
92700	0.296921	0.377805	0.190867	0.285524
92800	0.296706	0.3777	0.189707	0.284637
92900	0.296576	0.377604	0.190805	0.284908
93000	0.296682	0.377124	0.190359	0.285229
93100	0.296739	0.376992	0.190935	0.285165
93200	0.296796	0.377048	0.190193	0.286613
93300	0.296523	0.378347	0.190339	0.285146
93400	0.29619	0.377688	0.188747	0.285069
93500	0.29632	0.377858	0.191445	0.284304
93600	0.296311	0.377709	0.190518	0.28407
93700	0.295957	0.378158	0.188622	0.283603
93800	0.295771	0.377575	0.189688	0.283502
93900	0.295684	0.377661	0.189137	0.283643
94000	0.295856	0.377614	0.189722	0.283928
94100	0.295837	0.377319	0.18991	0.285118
94200	0.295599	0.376827	0.189413	0.284434
94300	0.295483	0.377212	0.189178	0.284005
94400	0.295532	0.376902	0.188446	0.284317
94500	0.295264	0.376579	0.189419	0.28424
94600	0.295258	0.376356	0.192155	0.284854
94700	0.295358	0.375675	0.187673	0.28456
94800	0.295004	0.37493	0.188986	0.284686
94900	0.295186	0.375801	0.18779	0.284655
95000	0.295073	0.37616	0.187769	0.284144
95100	0.294976	0.375723	0.189698	0.283112
95200	0.294767	0.376467	0.18863	0.284461
95300	0.294676	0.376464	0.188345	0.284185
95400	0.294645	0.376896	0.18805	0.284166
95500	0.294551	0.376619	0.188047	0.284505
95600	0.294535	0.375651	0.189997	0.284552
95700	0.294316	0.377233	0.187315	0.283965
95800	0.294257	0.3759	0.186462	0.284229
95900	0.294262	0.377149	0.186353	0.284116
96000	0.294191	0.375569	0.187419	0.28371
96100	0.294023	0.375316	0.185061	0.284
96200	0.293991	0.375175	0.186895	0.283463
96300	0.293934	0.37478	0.187764	0.284011
96400	0.294068	0.3754	0.188561	0.284744
96500	0.293804	0.374714	0.188074	0.284574
96600	0.293966	0.376059	0.187213	0.283532
96700	0.293594	0.375489	0.187123	0.283437
96800	0.293595	0.375146	0.185401	0.283358
96900	0.29348	0.374961	0.186174	0.283794
97000	0.293393	0.374619	0.18591	0.284202
97100	0.2934	0.375152	0.185639	0.28288
97200	0.293274	0.375251	0.184686	0.282648
97300	0.293209	0.374435	0.182946	0.282665
97400	0.292958	0.37454	0.184428	0.2831
97500	0.292908	0.373868	0.186591	0.282387
97600	0.293039	0.374164	0.185982	0.282493
97700	0.292782	0.373662	0.183531	0.281545
97800	0.292704	0.373317	0.183786	0.281062
97900	0.292596	0.373691	0.183544	0.281805
98000	0.292784	0.373314	0.184226	0.281687
98100	0.292652	0.373256	0.183374	0.281849
98200	0.292307	0.373072	0.183688	0.282232
98300	0.292335	0.372876	0.184976	0.282279
98400	0.291979	0.371948	0.183246	0.282584
98500	0.291948	0.373734	0.182972	0.281527
98600	0.291857	0.372861	0.181902	0.281781
98700	0.291953	0.372423	0.182944	0.282088
98800	0.291805	0.372928	0.180756	0.282622
98900	0.291772	0.372404	0.182424	0.281932
99000	0.291734	0.372149	0.182146	0.282092
99100	0.291599	0.371978	0.183052	0.282908
99200	0.291576	0.371532	0.180831	0.282255
99300	0.291497	0.37114	0.181375	0.282204
99400	0.291314	0.370855	0.180787	0.282156
99500	0.291153	0.371231	0.181562	0.282289
99600	0.291116	0.371733	0.180769	0.282305
99700	0.29101	0.371976	0.181783	0.281769
99800	0.290904	0.37252	0.180213	0.281492
99900	0.290897	0.372287	0.180203	0.28293
100000	0.290826	0.3719	0.180731	0.282136
100100	0.290687	0.37099	0.180985	0.281671
100200	0.290777	0.37084	0.179384	0.281316
100300	0.290536	0.370758	0.178934	0.281291
100400	0.290477	0.371704	0.180058	0.280553
100500	0.290505	0.371644	0.178526	0.280127
100600	0.290487	0.372254	0.179811	0.28147
100700	0.290469	0.371565	0.179441	0.28151
100800	0.290028	0.371712	0.180007	0.280549
100900	0.290334	0.371805	0.180589	0.281203
101000	0.29009	0.371216	0.180346	0.281084
101100	0.289994	0.370953	0.180887	0.281581
101200	0.289809	0.371028	0.181624	0.281114
101300	0.289881	0.372134	0.180495	0.28149
101400	0.289681	0.372172	0.179274	0.280094
101500	0.28965	0.371249	0.17936	0.280639
101600	0.289396	0.370971	0.179431	0.280887
101700	0.289368	0.371292	0.179255	0.279662
101800	0.28931	0.371353	0.179852	0.279446
101900	0.289131	0.37109	0.180111	0.280121
102000	0.288997	0.370993	0.178467	0.280357
102100	0.289188	0.371605	0.176569	0.28068
102200	0.288847	0.371237	0.178254	0.280272
102300	0.288728	0.371093	0.176585	0.279332
102400	0.28892	0.371404	0.177221	0.278832
102500	0.288773	0.37088	0.17667	0.279029
102600	0.288659	0.370918	0.17688	0.27919
102700	0.288654	0.371173	0.177367	0.27886
102800	0.288349	0.371046	0.176185	0.27914
102900	0.288431	0.370949	0.175909	0.278958
103000	0.288344	0.370922	0.176117	0.278579
103100	0.288184	0.369945	0.178728	0.279765
103200	0.287941	0.370654	0.177198	0.278359
103300	0.287915	0.370082	0.178787	0.278054
103400	0.288148	0.371231	0.178544	0.279708
103500	0.287744	0.369628	0.177197	0.277792
103600	0.287654	0.36919	0.178016	0.278516
103700	0.287505	0.368913	0.177361	0.277896
103800	0.287558	0.370075	0.176622	0.278851
103900	0.287433	0.369946	0.176809	0.27962
104000	0.287542	0.369239	0.178332	0.27934
104100	0.287336	0.370764	0.177057	0.278019
104200	0.287184	0.37048	0.177104	0.278505
104300	0.287201	0.371672	0.177618	0.277686
104400	0.287218	0.370017	0.17619	0.277274
104500	0.287232	0.37095	0.177669	0.277686
104600	0.286995	0.370903	0.176404	0.27719
104700	0.286915	0.37152	0.175961	0.277405
104800	0.286905	0.370979	0.17654	0.27726
104900	0.286929	0.370647	0.173663	0.276554
105000	0.286868	0.370083	0.175766	0.278543
105100	0.286675	0.369952	0.176238	0.278033
105200	0.286461	0.369497	0.176445	0.277563
105300	0.286623	0.370045	0.176262	0.277254
105400	0.286548	0.368804	0.174989	0.276502
105500	0.28646	0.369646	0.175809	0.276534
105600	0.286253	0.369276	0.176383	0.276613
105700	0.286282	0.369373	0.174784	0.276857
105800	0.286157	0.370337	0.176345	0.276792
105900	0.286231	0.369803	0.176921	0.277629
106000	0.286183	0.369396	0.174612	0.277405
106100	0.28617	0.369667	0.172242	0.277301
106200	0.28629	0.370319	0.174127	0.277191
106300	0.286144	0.370291	0.174815	0.276353
106400	0.28609	0.369571	0.175203	0.276401
106500	0.28591	0.369789	0.174616	0.276831
106600	0.285944	0.368777	0.173511	0.277431
106700	0.285882	0.368383	0.17243	0.277507
106800	0.28573	0.367678	0.173484	0.277886
106900	0.285742	0.367894	0.171795	0.27738
107000	0.285431	0.366916	0.172422	0.276963
107100	0.285521	0.366966	0.170766	0.277085
107200	0.285509	0.366424	0.170042	0.276369
107300	0.285407	0.3668	0.171353	0.2768
107400	0.285038	0.365871	0.170774	0.276295
107500	0.284824	0.366574	0.170106	0.27672
107600	0.284957	0.366205	0.170145	0.275787
107700	0.284807	0.365744	0.170662	0.275355
107800	0.284551	0.365775	0.171677	0.275732
107900	0.284511	0.366706	0.17115	0.275242
108000	0.284502	0.365306	0.171836	0.276294
108100	0.284443	0.366226	0.172575	0.27522
108200	0.284384	0.365314	0.17303	0.275425
108300	0.284151	0.365113	0.170467	0.274405
108400	0.284376	0.364344	0.171683	0.275716
108500	0.284313	0.365844	0.171004	0.275664
108600	0.284083	0.365938	0.171847	0.275391
108700	0.283968	0.365744	0.170328	0.275601
108800	0.284015	0.365635	0.168605	0.275
108900	0.283711	0.36578	0.169894	0.2752
109000	0.283472	0.365163	0.169111	0.275014
109100	0.283394	0.365513	0.171711	0.275436
109200	0.283249	0.365631	0.171364	0.275647
109300	0.283298	0.365592	0.171992	0.275089
109400	0.283142	0.364569	0.17209	0.274984
109500	0.283063	0.364385	0.17089	0.273833
109600	0.282839	0.3644	0.17142	0.274029
109700	0.283044	0.365158	0.170589	0.274471
109800	0.282802	0.364888	0.170326	0.274561
109900	0.283023	0.365325	0.17136	0.274443
110000	0.28296	0.365355	0.170525	0.274845
110100	0.28275	0.364181	0.17146	0.275236
110200	0.282667	0.363361	0.169545	0.274988
110300	0.282828	0.364332	0.173518	0.274893
110400	0.282587	0.364338	0.17203	0.273844
110500	0.28257	0.364581	0.171444	0.273376
110600	0.282475	0.363575	0.172289	0.273834
110700	0.282325	0.363077	0.171449	0.273584
110800	0.282239	0.362948	0.173938	0.273151
110900	0.282137	0.361882	0.172251	0.272368
111000	0.282039	0.362616	0.172184	0.272232
111100	0.282124	0.363242	0.171222	0.272854
111200	0.281968	0.36203	0.172336	0.273139
111300	0.281619	0.361092	0.172736	0.27226
111400	0.281675	0.361724	0.17197	0.272336
111500	0.281511	0.361181	0.170181	0.27179
111600	0.281582	0.362026	0.171327	0.272897
111700	0.281343	0.36156	0.169689	0.272272
111800	0.281356	0.362168	0.169559	0.273272
111900	0.281196	0.360732	0.171192	0.271637
112000	0.281174	0.361415	0.170068	0.272234
112100	0.281115	0.361586	0.170214	0.272107
112200	0.280908	0.361827	0.171635	0.272386
112300	0.280938	0.36117	0.170267	0.272138
112400	0.280892	0.361886	0.169527	0.271887
112500	0.28083	0.361454	0.171549	0.272402
112600	0.280805	0.361865	0.171479	0.27174
112700	0.280464	0.361751	0.170622	0.271223
112800	0.280355	0.361889	0.168947	0.271281
112900	0.280367	0.36171	0.168055	0.271275
113000	0.280255	0.362058	0.169027	0.271409
113100	0.280256	0.361776	0.167732	0.271848
113200	0.280177	0.361368	0.168923	0.271859
113300	0.280378	0.362032	0.166973	0.272182
113400	0.280099	0.361526	0.16604	0.271365
113500	0.280123	0.361124	0.167156	0.270764
113600	0.279971	0.360887	0.167725	0.270634
113700	0.27992	0.361483	0.168428	0.271032
113800	0.279912	0.36049	0.168492	0.271829
113900	0.279777	0.360842	0.169658	0.270959
114000	0.279673	0.360249	0.168493	0.270889
114100	0.279624	0.360359	0.168256	0.269921
114200	0.279495	0.360947	0.166793	0.271304
114300	0.279354	0.360188	0.167681	0.271369
114400	0.279172	0.35918	0.167673	0.270519
114500	0.279125	0.359284	0.16851	0.270675
114600	0.279122	0.359459	0.166354	0.270402
114700	0.279116	0.359614	0.167434	0.271134
114800	0.279187	0.359433	0.16986	0.270655
114900	0.278967	0.359043	0.16629	0.270705
115000	0.278814	0.358124	0.166787	0.270035
115100	0.27895	0.359271	0.167224	0.270753
115200	0.278911	0.359462	0.166312	0.27145
115300	0.27883	0.358569	0.167027	0.271039
115400	0.278821	0.357749	0.167353	0.271274
115500	0.278671	0.359108	0.167129	0.26943
115600	0.278671	0.359782	0.167208	0.270697
115700	0.278619	0.358448	0.168215	0.270536
115800	0.278458	0.358556	0.167221	0.271063
115900	0.278305	0.35914	0.166444	0.270113
116000	0.278217	0.357914	0.167197	0.270894
116100	0.278251	0.358748	0.168839	0.271113
116200	0.277939	0.358203	0.167903	0.269241
116300	0.277875	0.35815	0.167488	0.270475
116400	0.27789	0.357483	0.168272	0.27063
116500	0.277924	0.358452	0.169543	0.270531
116600	0.277835	0.358224	0.167721	0.269514
116700	0.277749	0.35825	0.16804	0.269926
116800	0.277462	0.35766	0.164914	0.269295
116900	0.277793	0.35752	0.167112	0.268188
117000	0.277525	0.356946	0.167691	0.269214
117100	0.27766	0.357231	0.168903	0.269223
117200	0.277479	0.356161	0.167614	0.268654
117300	0.27739	0.357371	0.167412	0.267811
117400	0.277071	0.356663	0.167006	0.267792
117500	0.277154	0.355937	0.16716	0.268182
117600	0.277113	0.35677	0.167387	0.267559
117700	0.277136	0.357297	0.167787	0.26824
117800	0.277139	0.357857	0.171453	0.267988
117900	0.277147	0.357375	0.170918	0.268518
118000	0.276887	0.35699	0.169238	0.268326
118100	0.27669	0.357064	0.1697	0.267404
118200	0.276544	0.356741	0.169244	0.267386
118300	0.276647	0.357361	0.169719	0.268477
118400	0.276666	0.356437	0.169013	0.267761
118500	0.276495	0.356796	0.168776	0.266737
118600	0.276396	0.356169	0.169253	0.265861
118700	0.276537	0.35695	0.169271	0.266335
118800	0.276285	0.356556	0.169863	0.266825
118900	0.276072	0.355524	0.168745	0.266473
119000	0.2762	0.355354	0.170008	0.265958
119100	0.276026	0.356147	0.170034	0.266292
119200	0.275821	0.355196	0.170997	0.265598
119300	0.275995	0.355099	0.17111	0.266207
119400	0.275729	0.355084	0.168771	0.265257
119500	0.275607	0.35451	0.169782	0.265526
119600	0.275505	0.353991	0.169567	0.265653
119700	0.275465	0.353554	0.169632	0.264952
119800	0.27543	0.352904	0.16801	0.266247
119900	0.275396	0.354452	0.16954	0.266086
120000	0.275236	0.353211	0.169992	0.266781
120100	0.275302	0.354754	0.1675	0.266478
120200	0.275085	0.354627	0.16794	0.266657
120300	0.274989	0.353794	0.167196	0.265556
120400	0.274806	0.354199	0.167419	0.264871
120500	0.274831	0.353327	0.167158	0.265754
120600	0.274875	0.353534	0.167011	0.265763
120700	0.274705	0.353109	0.166854	0.265616
120800	0.274723	0.352966	0.167524	0.265539
120900	0.274534	0.353584	0.166461	0.264794
121000	0.274496	0.352852	0.168291	0.264841
121100	0.274763	0.353166	0.168568	0.264343
121200	0.274373	0.353102	0.167786	0.264892
121300	0.274322	0.353239	0.168182	0.264987
121400	0.27449	0.352984	0.168394	0.265756
121500	0.274375	0.353876	0.168498	0.265225
121600	0.274098	0.35378	0.168164	0.26512
121700	0.274033	0.353227	0.167416	0.265891
121800	0.273919	0.351861	0.167297	0.265798
121900	0.273764	0.353325	0.167588	0.264917
122000	0.273927	0.352389	0.166507	0.265121
122100	0.273824	0.352263	0.167405	0.264858
122200	0.273648	0.352202	0.166798	0.2656
122300	0.27374	0.353494	0.165705	0.265256
122400	0.273727	0.352514	0.165333	0.265538
122500	0.273642	0.352007	0.165693	0.265702
122600	0.2735	0.351647	0.166553	0.265111
122700	0.273576	0.352503	0.166846	0.264506
122800	0.273426	0.351756	0.167475	0.264437
122900	0.273554	0.351947	0.166383	0.264216
123000	0.273436	0.35171	0.167194	0.263701
123100	0.273355	0.351509	0.165184	0.263432
123200	0.273298	0.351335	0.164986	0.265258
123300	0.273011	0.351915	0.165338	0.264816
123400	0.272953	0.351675	0.165348	0.264322
123500	0.27268	0.352154	0.165009	0.264222
123600	0.27283	0.352557	0.165148	0.264733
123700	0.272692	0.353168	0.164483	0.265127
123800	0.272749	0.353071	0.165214	0.26452
123900	0.272646	0.353635	0.162632	0.263815
124000	0.272392	0.352935	0.162022	0.264337
124100	0.272326	0.353087	0.162151	0.264608
124200	0.272329	0.352492	0.163411	0.264305
124300	0.272345	0.353003	0.163955	0.264689
124400	0.27239	0.352148	0.16496	0.264673
124500	0.272366	0.351206	0.164999	0.263963
124600	0.272212	0.351775	0.165815	0.264182
124700	0.272083	0.351559	0.165699	0.263911
124800	0.272067	0.351819	0.164367	0.263941
124900	0.271933	0.351891	0.16444	0.263715
125000	0.271999	0.351811	0.164903	0.263582
125100	0.271915	0.352084	0.164308	0.263992
125200	0.271667	0.351936	0.163596	0.263811
125300	0.271716	0.351386	0.165349	0.264162
125400	0.271433	0.350919	0.164364	0.264815
125500	0.27159	0.351845	0.164037	0.264318
125600	0.271262	0.3517	0.164813	0.264161
125700	0.271394	0.350431	0.166408	0.265049
125800	0.271344	0.350394	0.165605	0.264683
125900	0.271173	0.349919	0.164589	0.264488
126000	0.271113	0.35112	0.164779	0.264728
126100	0.271035	0.350911	0.164684	0.264111
126200	0.271121	0.351173	0.164703	0.264996
126300	0.270774	0.350582	0.164663	0.264655
126400	0.270828	0.350989	0.163019	0.263397
126500	0.270626	0.351388	0.162436	0.263801
126600	0.270702	0.350856	0.163362	0.26318
126700	0.270765	0.351443	0.164201	0.262919
126800	0.270627	0.350927	0.163861	0.263518
126900	0.270742	0.351432	0.164446	0.26366
127000	0.270668	0.349964	0.16615	0.264043
127100	0.270573	0.350747	0.163869	0.263815
127200	0.270582	0.350622	0.165436	0.263112
127300	0.270525	0.350797	0.166322	0.263371
127400	0.270303	0.350959	0.164762	0.26318
127500	0.270229	0.350535	0.164329	0.261953
127600	0.270212	0.350791	0.164934	0.262431
127700	0.270203	0.351232	0.165643	0.263285
127800	0.270325	0.35018	0.164018	0.262181
127900	0.270352	0.350289	0.162697	0.26243
128000	0.270174	0.349522	0.160679	0.261969
128100	0.269905	0.350108	0.16022	0.262646
128200	0.269947	0.350273	0.159485	0.262405
128300	0.269769	0.350216	0.161918	0.262061
128400	0.269952	0.350163	0.161572	0.262525
128500	0.269725	0.349651	0.162843	0.262722
128600	0.26948	0.349903	0.162779	0.261144
128700	0.269498	0.34982	0.161882	0.261652
128800	0.269301	0.349556	0.16173	0.261475
128900	0.269411	0.349625	0.1612	0.261268
129000	0.269307	0.348872	0.161139	0.262312
129100	0.269332	0.349968	0.160334	0.260603
129200	0.269192	0.349698	0.159815	0.260933
129300	0.269038	0.348586	0.161774	0.261285
129400	0.269139	0.349292	0.160672	0.261306
129500	0.269152	0.350165	0.159854	0.260883
129600	0.268977	0.350212	0.160882	0.260979
129700	0.268939	0.350651	0.159028	0.260663
129800	0.269043	0.350174	0.158584	0.261151
129900	0.268839	0.349232	0.158781	0.261544
130000	0.268927	0.350106	0.159733	0.261645
130100	0.268653	0.349343	0.159911	0.261804
130200	0.268901	0.348398	0.158776	0.26153
130300	0.268467	0.349501	0.15918	0.260993
130400	0.268521	0.348749	0.159325	0.261317
130500	0.268351	0.348855	0.157943	0.261355
130600	0.268378	0.349527	0.159061	0.26189
130700	0.268339	0.349522	0.15876	0.26165
130800	0.268333	0.348198	0.15951	0.261971
130900	0.268183	0.349227	0.158575	0.260725
131000	0.268193	0.348917	0.158728	0.260967
131100	0.268103	0.349916	0.158452	0.260945
131200	0.267839	0.349621	0.160358	0.259427
131300	0.26781	0.348658	0.158941	0.259726
131400	0.2677	0.348085	0.157479	0.25954
131500	0.267672	0.347984	0.158196	0.259724
131600	0.267329	0.348237	0.15754	0.259266
131700	0.267328	0.347276	0.158685	0.260224
131800	0.267342	0.347103	0.158441	0.259403
131900	0.267348	0.347538	0.159088	0.259385
132000	0.267234	0.347423	0.157859	0.258932
132100	0.267115	0.347631	0.157071	0.259418
132200	0.267124	0.347938	0.157529	0.259849
132300	0.267105	0.347292	0.156669	0.259556
132400	0.267011	0.347577	0.156968	0.259067
132500	0.267001	0.347858	0.157681	0.259606
132600	0.267064	0.348471	0.156899	0.259972
132700	0.266773	0.347832	0.157422	0.259406
132800	0.266773	0.348701	0.157129	0.258858
132900	0.266791	0.347605	0.158236	0.258485
133000	0.266494	0.348186	0.15771	0.257508
133100	0.266418	0.348222	0.157883	0.257269
133200	0.26642	0.348479	0.156786	0.258047
133300	0.266518	0.347161	0.157197	0.259672
133400	0.266357	0.34751	0.157768	0.259147
133500	0.266134	0.34781	0.158437	0.258621
133600	0.266164	0.347323	0.156774	0.258513
133700	0.266301	0.348678	0.157626	0.258421
133800	0.266147	0.347779	0.156889	0.258032
133900	0.266211	0.348086	0.156425	0.258708
134000	0.266053	0.34731	0.156818	0.258119
134100	0.266101	0.347142	0.157279	0.258535
134200	0.265941	0.346886	0.156293	0.257951
134300	0.266012	0.346715	0.156195	0.259064
134400	0.265887	0.346517	0.154915	0.258533
134500	0.265981	0.347548	0.15535	0.258993
134600	0.265781	0.3471	0.156324	0.257801
134700	0.265739	0.346415	0.155747	0.258613
134800	0.26557	0.347422	0.154388	0.257762
134900	0.265403	0.34724	0.154769	0.257772
135000	0.265614	0.347279	0.15473	0.258598
135100	0.265347	0.346789	0.155845	0.257474
135200	0.265361	0.347428	0.155694	0.25707
135300	0.265305	0.347577	0.154111	0.257487
135400	0.265134	0.34643	0.154347	0.257694
135500	0.265177	0.346676	0.154829	0.258181
135600	0.265014	0.346587	0.15509	0.257527
135700	0.265078	0.345702	0.15579	0.258038
135800	0.264879	0.346051	0.155582	0.25856
135900	0.264827	0.346343	0.155018	0.258368
136000	0.264919	0.347204	0.155704	0.258051
136100	0.264921	0.34676	0.156619	0.257411
136200	0.264716	0.346919	0.15686	0.257726
136300	0.26483	0.346683	0.156091	0.257525
136400	0.264753	0.346503	0.156747	0.257703
136500	0.264454	0.345781	0.155414	0.257338
136600	0.264572	0.3459	0.155968	0.257791
136700	0.264615	0.34655	0.155205	0.258091
136800	0.2644	0.345275	0.155315	0.257179
136900	0.264352	0.345785	0.153074	0.257737
137000	0.264386	0.345657	0.154256	0.257193
137100	0.264455	0.34597	0.154346	0.257115
137200	0.264405	0.346462	0.155229	0.257581
137300	0.264118	0.346294	0.153919	0.25744
137400	0.264021	0.345812	0.15331	0.257598
137500	0.26401	0.344745	0.154214	0.257674
137600	0.263923	0.344664	0.155978	0.257452
137700	0.264001	0.344986	0.156084	0.25759
137800	0.263792	0.34471	0.1551	0.257734
137900	0.26381	0.345347	0.154622	0.257333
138000	0.263797	0.346146	0.153611	0.257767
138100	0.263792	0.344313	0.153175	0.256355
138200	0.263493	0.344032	0.153949	0.256696
138300	0.263456	0.344216	0.154252	0.256611
138400	0.263604	0.343834	0.153232	0.256568
138500	0.263184	0.344478	0.151672	0.256869
138600	0.263234	0.343624	0.152938	0.256657
138700	0.263244	0.343665	0.152584	0.257291
138800	0.262971	0.343468	0.151454	0.255884
138900	0.263132	0.344453	0.153009	0.255768
139000	0.262896	0.344655	0.151946	0.25544
139100	0.263025	0.344695	0.151918	0.255643
139200	0.262894	0.343824	0.152616	0.255365
139300	0.262741	0.342314	0.153218	0.255217
139400	0.262724	0.342322	0.153326	0.254899
139500	0.262561	0.342291	0.152906	0.255028
139600	0.262722	0.342755	0.151298	0.254805
139700	0.262596	0.342871	0.152158	0.25483
139800	0.26233	0.342264	0.152208	0.254548
139900	0.262486	0.342973	0.151125	0.25426
140000	0.262254	0.342467	0.152506	0.254841
140100	0.262179	0.342756	0.153206	0.254217
140200	0.262022	0.341757	0.153472	0.25542
140300	0.262092	0.341948	0.153514	0.255903
140400	0.26211	0.342062	0.152329	0.255122
140500	0.26186	0.342124	0.152555	0.254356
140600	0.261892	0.341586	0.152927	0.254469
140700	0.261513	0.342382	0.151943	0.253327
140800	0.261588	0.342195	0.15365	0.253311
140900	0.261806	0.341432	0.153215	0.253592
141000	0.261807	0.342406	0.155618	0.252415
141100	0.261675	0.34179	0.154003	0.25309
141200	0.261605	0.341455	0.153557	0.253132
141300	0.261593	0.341081	0.151485	0.253913
141400	0.261373	0.3415	0.151726	0.252835
141500	0.261531	0.342096	0.153267	0.253742
141600	0.261492	0.340552	0.151924	0.252085
141700	0.261265	0.341001	0.150637	0.253896
141800	0.261393	0.341263	0.153198	0.253594
141900	0.261253	0.341167	0.151141	0.253552
142000	0.261081	0.341207	0.152466	0.253657
142100	0.261285	0.341409	0.152861	0.2537
142200	0.261048	0.342112	0.153642	0.25341
142300	0.261095	0.341208	0.152683	0.253454
142400	0.260927	0.341056	0.153596	0.253808
142500	0.260974	0.341558	0.153301	0.253278
142600	0.260792	0.341192	0.152915	0.253347
142700	0.260946	0.341952	0.153794	0.252271
142800	0.260765	0.341479	0.154851	0.253249
142900	0.260513	0.341315	0.152608	0.252343
143000	0.260463	0.342841	0.15148	0.253431
143100	0.260578	0.34234	0.152165	0.252814
143200	0.260291	0.342075	0.151711	0.252564
143300	0.260188	0.341972	0.151738	0.252149
143400	0.26004	0.340617	0.150804	0.252183
143500	0.260186	0.34126	0.151195	0.251912
143600	0.260192	0.34079	0.150085	0.252203
143700	0.260166	0.339248	0.149178	0.252448
143800	0.2599	0.340035	0.150628	0.251277
143900	0.25989	0.339499	0.151604	0.251878
144000	0.259833	0.340101	0.149914	0.251834
144100	0.259745	0.340651	0.150133	0.252454
144200	0.25978	0.340253	0.149713	0.251633
144300	0.259812	0.340307	0.149021	0.252064
144400	0.259814	0.339901	0.1504	0.251804
144500	0.259759	0.340445	0.151531	0.251086
144600	0.259602	0.339804	0.149328	0.250935
144700	0.259544	0.340166	0.149837	0.252041
144800	0.259309	0.339032	0.149265	0.251744
144900	0.259299	0.339452	0.149652	0.252046
145000	0.259255	0.33878	0.149536	0.252022
145100	0.259485	0.34004	0.1505	0.252432
145200	0.259304	0.339044	0.150261	0.252748
145300	0.259324	0.338406	0.150395	0.252815
145400	0.259271	0.338392	0.149452	0.252529
145500	0.259254	0.339101	0.150253	0.252433
145600	0.259219	0.339618	0.148416	0.251718
145700	0.259272	0.339144	0.148213	0.252984
145800	0.259073	0.338827	0.149944	0.252432
145900	0.258737	0.338125	0.14784	0.252134
146000	0.258941	0.337908	0.150134	0.252029
146100	0.258831	0.338995	0.148269	0.251514
146200	0.258785	0.338212	0.14879	0.251703
146300	0.258815	0.337029	0.149832	0.251845
146400	0.258644	0.337071	0.148984	0.251679
146500	0.258675	0.337712	0.149982	0.252701
146600	0.258559	0.337496	0.149735	0.252154
146700	0.258579	0.337839	0.146551	0.253046
146800	0.258371	0.337361	0.148911	0.252806
146900	0.258346	0.33784	0.148969	0.253007
147000	0.258208	0.338165	0.151417	0.252053
147100	0.258163	0.336959	0.149363	0.251458
147200	0.258176	0.337282	0.150017	0.251182
147300	0.257976	0.336424	0.150833	0.251618
147400	0.257943	0.336564	0.150685	0.251631
147500	0.257707	0.336141	0.149479	0.251157
147600	0.257784	0.336223	0.148662	0.251501
147700	0.25769	0.33639	0.147868	0.25165
147800	0.25791	0.335916	0.148712	0.251809
147900	0.257853	0.335838	0.148804	0.251519
148000	0.257756	0.335531	0.148327	0.252181
148100	0.257748	0.335304	0.149137	0.252252
148200	0.257604	0.336355	0.149396	0.25264
148300	0.257367	0.335231	0.149629	0.252018
148400	0.257415	0.335861	0.149326	0.251502
148500	0.25719	0.336446	0.147633	0.251407
148600	0.257304	0.336022	0.148801	0.25171
148700	0.257284	0.335431	0.148785	0.251772
148800	0.257329	0.3354	0.148808	0.252747
148900	0.257282	0.336107	0.148448	0.252987
149000	0.257146	0.335322	0.149401	0.251525
149100	0.256969	0.334756	0.148576	0.252106
149200	0.256821	0.334684	0.148619	0.251827
149300	0.256944	0.335211	0.148047	0.252677
149400	0.256944	0.335174	0.147741	0.252326
149500	0.256866	0.334777	0.148355	0.252361
149600	0.256784	0.334613	0.148101	0.252335
149700	0.256854	0.334835	0.147693	0.251846
149800	0.256736	0.334675	0.149137	0.251719
149900	0.256593	0.333578	0.147637	0.251935
150000	0.256519	0.333878	0.148619	0.251776
150100	0.256509	0.333588	0.149271	0.250501
150200	0.256521	0.335001	0.149637	0.251908
150300	0.256492	0.334273	0.149085	0.251824
150400	0.256578	0.334126	0.146946	0.252327
150500	0.256332	0.334288	0.147465	0.250999
150600	0.25623	0.33449	0.148212	0.251166
150700	0.256207	0.333704	0.146599	0.250214
150800	0.255822	0.333364	0.14824	0.249914
150900	0.255995	0.333218	0.149544	0.249794
151000	0.256032	0.333411	0.148593	0.249997
151100	0.256015	0.333435	0.147362	0.249965
151200	0.256036	0.332664	0.149041	0.249676
151300	0.255885	0.334016	0.14691	0.249659
151400	0.255875	0.333422	0.147493	0.250122
151500	0.255794	0.333563	0.148451	0.250017
151600	0.255808	0.332951	0.149261	0.249069
151700	0.255688	0.333374	0.147875	0.249206
151800	0.255747	0.333118	0.147217	0.249793
151900	0.255639	0.333096	0.147468	0.249004
152000	0.255567	0.332441	0.147721	0.250029
152100	0.255268	0.332906	0.146772	0.2488
152200	0.255309	0.333057	0.147555	0.248106
152300	0.255254	0.333102	0.148118	0.248931
152400	0.255128	0.334363	0.147928	0.248032
152500	0.255192	0.334369	0.148346	0.24826
152600	0.255274	0.333854	0.150586	0.2485
152700	0.25521	0.334228	0.149925	0.248431
152800	0.255068	0.333347	0.148482	0.247665
152900	0.254955	0.333482	0.148125	0.248482
153000	0.254939	0.333265	0.148262	0.247553
153100	0.254643	0.331623	0.146603	0.248382
153200	0.254847	0.331961	0.147518	0.247801
153300	0.254959	0.332071	0.147847	0.247514
153400	0.254933	0.33228	0.148034	0.247351
153500	0.254936	0.332757	0.147484	0.248938
153600	0.254831	0.332534	0.147741	0.247842
153700	0.254688	0.333079	0.146569	0.247713
153800	0.254668	0.331969	0.147184	0.247503
153900	0.254513	0.332552	0.148456	0.248365
154000	0.254678	0.33284	0.147812	0.248018
154100	0.254402	0.331696	0.148296	0.247123
154200	0.254399	0.331761	0.147586	0.24738
154300	0.254353	0.332263	0.147967	0.247758
154400	0.254306	0.332174	0.147945	0.247017
154500	0.254188	0.331959	0.148139	0.247422
154600	0.254153	0.332118	0.14851	0.246648
154700	0.254149	0.331377	0.148545	0.247225
154800	0.253991	0.331728	0.148503	0.246775
154900	0.253976	0.331064	0.147408	0.247011
155000	0.253956	0.330588	0.148327	0.247291
155100	0.253872	0.331876	0.14658	0.24691
155200	0.253893	0.331764	0.148756	0.245268
155300	0.254101	0.332139	0.150123	0.246572
155400	0.253915	0.33062	0.148487	0.246443
155500	0.253855	0.331115	0.150027	0.24726
155600	0.253806	0.330427	0.148649	0.247193
155700	0.253722	0.330741	0.147069	0.247643
155800	0.253674	0.331965	0.147573	0.247106
155900	0.253514	0.332164	0.147671	0.24684
156000	0.253529	0.332265	0.148838	0.246816
156100	0.253576	0.332264	0.146865	0.247646
156200	0.253766	0.331895	0.147729	0.247226
156300	0.253661	0.330893	0.147331	0.246225
156400	0.253584	0.331389	0.147715	0.24691
156500	0.253527	0.331955	0.147286	0.247022
156600	0.253588	0.33169	0.146608	0.247096
156700	0.253307	0.331469	0.145358	0.247548
156800	0.253262	0.330219	0.145605	0.247502
156900	0.253207	0.330487	0.145907	0.247001
157000	0.253142	0.330704	0.144864	0.247105
157100	0.253377	0.330372	0.143408	0.248063
157200	0.253045	0.330906	0.145434	0.246776
157300	0.253107	0.331319	0.144159	0.24678
157400	0.252919	0.331568	0.144494	0.246795
157500	0.25278	0.330705	0.144608	0.246581
157600	0.252859	0.330556	0.145502	0.246411
157700	0.252538	0.330501	0.143729	0.246349
157800	0.25272	0.331081	0.142523	0.245852
157900	0.252727	0.331018	0.14324	0.245975
158000	0.252448	0.331295	0.143148	0.245209
158100	0.25254	0.3306	0.142734	0.245902
158200	0.252496	0.329497	0.142274	0.245253
158300	0.252598	0.330877	0.143063	0.244972
158400	0.252397	0.330677	0.144861	0.245873
158500	0.25223	0.330194	0.142689	0.245651
158600	0.252356	0.330762	0.145118	0.245237
158700	0.252188	0.330297	0.144489	0.245019
158800	0.252287	0.330609	0.144403	0.245472
158900	0.252015	0.329551	0.142957	0.244913
159000	0.252027	0.329862	0.144386	0.24515
159100	0.252141	0.330032	0.141306	0.244436
159200	0.252326	0.329791	0.141835	0.245063
159300	0.251986	0.329118	0.14241	0.245928
159400	0.252296	0.329284	0.14173	0.246359
159500	0.251967	0.32995	0.14191	0.245603
159600	0.252147	0.329688	0.141494	0.245125
159700	0.251973	0.329521	0.141501	0.244843
159800	0.251968	0.330355	0.141411	0.244817
159900	0.251858	0.330283	0.140537	0.244677
160000	0.252024	0.330116	0.140679	0.245264
160100	0.251695	0.330238	0.141401	0.244043
160200	0.251644	0.329569	0.141567	0.244065
160300	0.251573	0.330067	0.141687	0.244619
160400	0.251384	0.330098	0.140949	0.244018
160500	0.251403	0.328889	0.139347	0.244059
160600	0.251486	0.329118	0.141433	0.243984
160700	0.25158	0.328418	0.141786	0.244159
160800	0.251429	0.329026	0.141707	0.244106
160900	0.251312	0.328597	0.140563	0.243478
161000	0.251453	0.329952	0.14028	0.242747
161100	0.251111	0.329354	0.139409	0.24337
161200	0.251261	0.328201	0.140226	0.244048
161300	0.251127	0.329031	0.139668	0.244378
161400	0.251088	0.327983	0.138465	0.24352
161500	0.25093	0.328356	0.139701	0.24398
161600	0.251043	0.328023	0.140303	0.24497
161700	0.250936	0.327814	0.137985	0.24358
161800	0.250727	0.327239	0.138886	0.241971
161900	0.250885	0.327556	0.137214	0.243572
162000	0.250579	0.326764	0.137578	0.243231
162100	0.250754	0.326826	0.138389	0.24358
162200	0.250664	0.327136	0.139081	0.24402
162300	0.250641	0.326778	0.137848	0.243753
162400	0.25059	0.327156	0.138419	0.243641
162500	0.250576	0.327175	0.137069	0.243488
162600	0.250351	0.326283	0.136875	0.243202
162700	0.250385	0.326141	0.138011	0.242373
162800	0.250394	0.32701	0.137331	0.243309
162900	0.250449	0.326405	0.136762	0.24273
163000	0.250356	0.325404	0.139564	0.242641
163100	0.250297	0.325462	0.138034	0.242873
163200	0.250139	0.325381	0.137517	0.242893
163300	0.250052	0.32526	0.139359	0.24207
163400	0.249976	0.325538	0.139792	0.242582
163500	0.249823	0.324478	0.139409	0.242016
163600	0.249874	0.32518	0.140166	0.242032
163700	0.249973	0.325437	0.139537	0.241659
163800	0.249882	0.324796	0.138696	0.24243
163900	0.249845	0.324636	0.137866	0.242295
164000	0.249797	0.325309	0.137809	0.242551
164100	0.249791	0.324385	0.137319	0.2424
164200	0.24981	0.324796	0.137899	0.2421
164300	0.249884	0.324809	0.136942	0.243002
164400	0.249548	0.323917	0.13812	0.241858
164500	0.24962	0.324732	0.137936	0.241612
164600	0.249636	0.32505	0.138544	0.241757
164700	0.249348	0.325045	0.13718	0.24124
164800	0.249521	0.324961	0.136903	0.241345
164900	0.249333	0.324943	0.13665	0.242561
165000	0.249247	0.324395	0.137909	0.2416
165100	0.249268	0.324369	0.137827	0.240996
165200	0.249184	0.324492	0.136953	0.240778
165300	0.249079	0.324572	0.136767	0.241348
165400	0.248953	0.32513	0.136737	0.240884
165500	0.248994	0.325252	0.136277	0.24147
165600	0.248818	0.324083	0.135416	0.240765
165700	0.248885	0.324323	0.136274	0.241205
165800	0.248721	0.324175	0.135454	0.241531
165900	0.248556	0.323986	0.134903	0.240212
166000	0.248512	0.324291	0.135307	0.240418
166100	0.248338	0.32465	0.134746	0.239978
166200	0.248519	0.325135	0.134675	0.240942
166300	0.248487	0.3244	0.13599	0.240728
166400	0.248461	0.324259	0.136589	0.240731
166500	0.248413	0.324388	0.136028	0.240612
166600	0.248112	0.323298	0.136558	0.240847
166700	0.24813	0.323397	0.135221	0.240882
166800	0.248207	0.323594	0.134316	0.241101
166900	0.248181	0.322857	0.135026	0.240921
167000	0.247946	0.322235	0.136162	0.239952
167100	0.247846	0.323135	0.135078	0.240527
167200	0.247822	0.322664	0.135273	0.240378
167300	0.247907	0.322802	0.134191	0.240398
167400	0.247752	0.321989	0.134034	0.240472
167500	0.247733	0.322444	0.133679	0.240379
167600	0.247854	0.322979	0.133384	0.240318
167700	0.247626	0.322718	0.134788	0.240058
167800	0.247491	0.323277	0.134322	0.24048
167900	0.247591	0.324062	0.133362	0.240955
168000	0.247472	0.323465	0.13601	0.240368
168100	0.247397	0.323556	0.13506	0.239898
168200	0.247405	0.323868	0.133434	0.240228
168300	0.247517	0.323218	0.134949	0.239672
168400	0.247453	0.323519	0.134575	0.239731
168500	0.247229	0.323061	0.135458	0.239833
168600	0.247402	0.324013	0.133931	0.239327
168700	0.247424	0.323427	0.133696	0.239334
168800	0.247206	0.322486	0.13275	0.239205
168900	0.247145	0.322684	0.132966	0.238555
169000	0.247091	0.322593	0.13223	0.238973
169100	0.247077	0.322615	0.13099	0.238842
169200	0.247143	0.32197	0.130593	0.238627
169300	0.24704	0.322832	0.131372	0.238329
169400	0.246995	0.320922	0.130851	0.238696
169500	0.24697	0.322309	0.132024	0.238713
169600	0.246866	0.321054	0.131414	0.237706
169700	0.246785	0.32212	0.130614	0.237415
169800	0.247001	0.321551	0.131832	0.238018
169900	0.246809	0.321546	0.132394	0.237286
170000	0.246666	0.321689	0.131671	0.238734
170100	0.246643	0.322131	0.131826	0.238737
170200	0.246672	0.320763	0.131905	0.238248
170300	0.246654	0.321439	0.131909	0.23867
170400	0.246548	0.321142	0.132734	0.238459
170500	0.246484	0.321303	0.132693	0.238471
170600	0.246475	0.322397	0.132172	0.238265
170700	0.246258	0.320899	0.133221	0.238454
170800	0.246265	0.320834	0.132168	0.238304
170900	0.246186	0.320803	0.131665	0.238585
171000	0.246285	0.321599	0.132521	0.238299
171100	0.24608	0.320449	0.1326	0.23759
171200	0.245997	0.31958	0.131024	0.238106
171300	0.246052	0.319885	0.131657	0.238249
171400	0.245975	0.320933	0.131435	0.238441
171500	0.245868	0.320737	0.131252	0.238579
171600	0.245926	0.320582	0.132014	0.238644
171700	0.245851	0.319465	0.132348	0.239327
171800	0.245849	0.320896	0.132599	0.239531
171900	0.245798	0.320572	0.131647	0.238441
172000	0.245725	0.320698	0.133486	0.238185
172100	0.24566	0.320216	0.132101	0.238439
172200	0.245624	0.319982	0.132965	0.238385
172300	0.245515	0.319707	0.132252	0.23822
172400	0.245474	0.320299	0.132485	0.238116
172500	0.245519	0.319939	0.132209	0.238404
172600	0.245626	0.32066	0.131904	0.238061
172700	0.245367	0.319838	0.130758	0.238286
172800	0.245175	0.320188	0.131605	0.237488
172900	0.24514	0.320439	0.13023	0.238446
173000	0.24534	0.31991	0.133065	0.238265
173100	0.245211	0.319608	0.131872	0.238511
173200	0.244978	0.319557	0.133367	0.237192
173300	0.245094	0.320192	0.132255	0.238615
173400	0.245091	0.31959	0.132394	0.237975
173500	0.245104	0.319932	0.132966	0.238393
173600	0.245057	0.319617	0.132753	0.238211
173700	0.245257	0.319737	0.131662	0.238813
173800	0.245141	0.319076	0.133097	0.238502
173900	0.245008	0.319499	0.13174	0.238262
174000	0.244795	0.319943	0.130699	0.238132
174100	0.244831	0.319146	0.131317	0.237869
174200	0.244788	0.318957	0.131728	0.237756
174300	0.244816	0.318599	0.132553	0.237883
174400	0.244798	0.317623	0.13279	0.238149
174500	0.244681	0.318516	0.132489	0.23734
174600	0.244514	0.319039	0.133216	0.237801
174700	0.244673	0.318851	0.133237	0.2378
174800	0.244556	0.318515	0.133312	0.23795
174900	0.244619	0.318935	0.133641	0.237287
175000	0.244558	0.318292	0.133074	0.237822
175100	0.244311	0.318761	0.132015	0.236908
175200	0.244483	0.319108	0.131551	0.237725
175300	0.244578	0.318924	0.133891	0.238095
175400	0.244508	0.318244	0.13268	0.238048
175500	0.244521	0.318349	0.133106	0.236779
175600	0.244329	0.318799	0.131675	0.237351
175700	0.244421	0.318122	0.132758	0.236953
175800	0.244418	0.318175	0.132427	0.237406
175900	0.244339	0.317271	0.133246	0.23712
176000	0.244331	0.317536	0.132997	0.237112
176100	0.244125	0.317763	0.131196	0.237766
176200	0.244149	0.318322	0.131553	0.237499
176300	0.244169	0.317927	0.132138	0.237079
176400	0.244091	0.318806	0.133668	0.236472
176500	0.244188	0.318383	0.133536	0.237392
176600	0.244014	0.318637	0.132667	0.236502
176700	0.244204	0.31844	0.133108	0.236238
176800	0.244097	0.317813	0.132723	0.236345
176900	0.244027	0.318273	0.133419	0.236178
177000	0.243993	0.317969	0.13301	0.235693
177100	0.243939	0.317888	0.134168	0.236646
177200	0.243762	0.318172	0.132299	0.237148
177300	0.243833	0.318054	0.132021	0.236255
177400	0.243575	0.317337	0.132936	0.23617
177500	0.243704	0.31769	0.134591	0.235725
177600	0.243568	0.318523	0.134193	0.236288
177700	0.243484	0.317187	0.133209	0.236173
177800	0.243432	0.316343	0.132481	0.236615
177900	0.243507	0.318177	0.133115	0.236005
178000	0.243551	0.316493	0.133638	0.237112
178100	0.243467	0.316403	0.133179	0.236051
178200	0.243039	0.316832	0.132885	0.2355
178300	0.243219	0.316757	0.132739	0.236546
178400	0.242929	0.317156	0.132325	0.235641
178500	0.243079	0.319036	0.131718	0.23552
178600	0.242849	0.317064	0.130903	0.235182
178700	0.242949	0.318422	0.131494	0.235095
178800	0.24294	0.317503	0.132631	0.23502
178900	0.242781	0.316859	0.133183	0.235058
179000	0.242817	0.316938	0.131606	0.235306
179100	0.242601	0.317533	0.132936	0.235422
179200	0.242523	0.316349	0.132321	0.235265
179300	0.242392	0.316938	0.130973	0.234758
179400	0.242566	0.317077	0.13224	0.234851
179500	0.242425	0.317114	0.133012	0.234876
179600	0.242209	0.316019	0.131135	0.234746
179700	0.242247	0.317414	0.13286	0.234233
179800	0.242247	0.31863	0.130658	0.234741
179900	0.24215	0.317579	0.132027	0.234325
180000	0.24197	0.317465	0.131704	0.234235
180100	0.241951	0.317337	0.131358	0.23432
180200	0.24183	0.317565	0.131856	0.23329
180300	0.241869	0.317628	0.129722	0.234135
180400	0.241844	0.317334	0.129615	0.234054
180500	0.242056	0.31692	0.129735	0.233455
180600	0.241819	0.3178	0.128589	0.234112
180700	0.241786	0.317726	0.129867	0.233779
180800	0.24161	0.317775	0.12919	0.233995
180900	0.241768	0.3183	0.130368	0.234825
181000	0.241564	0.318175	0.129833	0.234294
181100	0.241624	0.31787	0.129431	0.233632
181200	0.24164	0.317292	0.128333	0.233413
181300	0.241312	0.317398	0.128199	0.234714
181400	0.241314	0.316955	0.129317	0.234651
181500	0.241454	0.317882	0.129153	0.234081
181600	0.241321	0.317922	0.129962	0.233775
181700	0.241181	0.317896	0.128225	0.232545
181800	0.241072	0.317955	0.128647	0.233019
181900	0.241102	0.317318	0.12977	0.23302
182000	0.240841	0.318521	0.130385	0.233291
182100	0.241097	0.318538	0.129725	0.233312
182200	0.240959	0.317559	0.12918	0.232852
182300	0.240872	0.317482	0.130121	0.233021
182400	0.240845	0.317955	0.128859	0.232825
182500	0.240699	0.318957	0.129941	0.232338
182600	0.240873	0.319193	0.129389	0.233642
182700	0.240894	0.318312	0.129633	0.232887
182800	0.24091	0.317696	0.12919	0.232884
182900	0.240767	0.317381	0.131193	0.231515
183000	0.240663	0.317783	0.131778	0.231791
183100	0.240594	0.317726	0.129673	0.23214
183200	0.24055	0.317586	0.130396	0.232939
183300	0.24022	0.317776	0.131337	0.232646
183400	0.240481	0.318397	0.131518	0.232558
183500	0.24035	0.319095	0.130446	0.23288
183600	0.24037	0.316988	0.130186	0.232813
183700	0.240332	0.318164	0.131607	0.231659
183800	0.240208	0.318172	0.129518	0.232152
183900	0.240208	0.317779	0.129264	0.232729
184000	0.240199	0.317291	0.128725	0.231687
184100	0.240198	0.317486	0.128116	0.231958
184200	0.240194	0.317644	0.128689	0.232493
184300	0.24004	0.317363	0.130478	0.232457
184400	0.240066	0.318086	0.129851	0.232169
184500	0.239922	0.318247	0.129271	0.232029
184600	0.239995	0.318189	0.12956	0.232627
184700	0.240085	0.317393	0.129866	0.23242
184800	0.239911	0.318199	0.130867	0.231885
184900	0.239957	0.318589	0.129954	0.232732
185000	0.239714	0.318005	0.129739	0.232324
185100	0.23964	0.318311	0.129661	0.232554
185200	0.239597	0.318197	0.130053	0.232554
185300	0.239707	0.318891	0.129807	0.232732
185400	0.239711	0.318902	0.130825	0.233087
185500	0.239566	0.317681	0.130625	0.232849
185600	0.239438	0.31671	0.131278	0.232534
185700	0.239583	0.318564	0.129207	0.232793
185800	0.23964	0.317768	0.130803	0.233543
185900	0.239491	0.319032	0.129875	0.233423
186000	0.239457	0.318799	0.130084	0.23272
186100	0.239494	0.318465	0.13191	0.232711
186200	0.239244	0.319223	0.130566	0.232533
186300	0.239239	0.318703	0.129563	0.232871
186400	0.239213	0.318135	0.129635	0.232301
186500	0.239354	0.318518	0.130599	0.232541
186600	0.239265	0.318437	0.130595	0.232983
186700	0.239208	0.317617	0.130339	0.232536
186800	0.23911	0.318197	0.131546	0.232704
186900	0.239149	0.317376	0.130227	0.232974
187000	0.239002	0.317309	0.130248	0.233435
187100	0.239043	0.317424	0.131571	0.233763
187200	0.238872	0.317209	0.130616	0.233092
187300	0.238885	0.317487	0.129296	0.233504
187400	0.23858	0.31545	0.130498	0.232983
187500	0.238645	0.316082	0.129685	0.232529
187600	0.238707	0.315906	0.128523	0.233158
187700	0.238724	0.315736	0.130439	0.232738
187800	0.238518	0.315822	0.130337	0.232294
187900	0.238532	0.31594	0.131796	0.231986
188000	0.238598	0.315436	0.13204	0.232099
188100	0.238383	0.315255	0.131136	0.232234
188200	0.238481	0.315279	0.131786	0.231786
188300	0.23832	0.315127	0.132551	0.232332
188400	0.238333	0.315709	0.132299	0.232546
188500	0.238389	0.31528	0.133263	0.231965
188600	0.238366	0.314385	0.132168	0.232489
188700	0.238064	0.314473	0.130768	0.232674
188800	0.238036	0.313651	0.131912	0.232378
188900	0.237945	0.313121	0.131406	0.23205
189000	0.237788	0.313131	0.1303	0.231842
189100	0.237952	0.313566	0.129948	0.233101
189200	0.237869	0.314988	0.1296	0.232178
189300	0.237883	0.314008	0.130986	0.23245
189400	0.2378	0.314411	0.128695	0.231001
189500	0.237849	0.314839	0.130715	0.23165
189600	0.237644	0.314116	0.12987	0.232394
189700	0.237639	0.31442	0.130268	0.230616
189800	0.237592	0.313755	0.130983	0.232079
189900	0.237479	0.313827	0.130327	0.232679
190000	0.237569	0.314005	0.130011	0.232339
190100	0.237498	0.313877	0.130327	0.23209
190200	0.237394	0.314175	0.129599	0.232259
190300	0.237489	0.314145	0.1307	0.231977
190400	0.237303	0.313551	0.12959	0.231686
190500	0.23724	0.313285	0.130319	0.231385
190600	0.237306	0.313094	0.129982	0.231619
190700	0.237206	0.313483	0.129851	0.23059
190800	0.23737	0.31367	0.12858	0.230445
190900	0.23702	0.313142	0.130085	0.230267
191000	0.236958	0.313341	0.129902	0.231175
191100	0.237088	0.31229	0.13012	0.230531
191200	0.237003	0.312402	0.129756	0.230141
191300	0.236982	0.313124	0.128696	0.23094
191400	0.237019	0.311918	0.130067	0.231089
191500	0.236943	0.312884	0.129066	0.230798
191600	0.236843	0.313167	0.129143	0.229738
191700	0.236894	0.31243	0.12959	0.229967
191800	0.236787	0.313045	0.12957	0.23053
191900	0.236806	0.312409	0.129164	0.230504
192000	0.236788	0.312209	0.130508	0.230369
192100	0.236568	0.311614	0.129236	0.230097
192200	0.23652	0.311919	0.129977	0.229843
192300	0.236541	0.312624	0.131248	0.229739
192400	0.236451	0.312354	0.130087	0.229764
192500	0.236418	0.312889	0.130904	0.230461
192600	0.236391	0.312896	0.129569	0.228823
192700	0.236281	0.312175	0.129154	0.229573
192800	0.236289	0.312532	0.129196	0.228886
192900	0.236264	0.312072	0.127359	0.229213
193000	0.236346	0.312002	0.128587	0.229456
193100	0.236127	0.313091	0.130017	0.228907
193200	0.236369	0.313559	0.129308	0.22977
193300	0.236358	0.312954	0.128996	0.229945
193400	0.236122	0.312982	0.128714	0.228746
193500	0.236143	0.312531	0.129651	0.228772
193600	0.236015	0.31351	0.128407	0.229219
193700	0.235899	0.313361	0.128322	0.228094
193800	0.235952	0.313605	0.127635	0.228539
193900	0.235942	0.313127	0.129036	0.228477
194000	0.235924	0.312384	0.128585	0.228681
194100	0.235862	0.312481	0.128308	0.228553
194200	0.235648	0.312133	0.127042	0.22769
194300	0.235854	0.312635	0.127786	0.228608
194400	0.235813	0.312939	0.127054	0.228055
194500	0.235762	0.312697	0.126369	0.227889
194600	0.235551	0.312994	0.127144	0.227955
194700	0.235431	0.31313	0.127769	0.228257
194800	0.23552	0.313582	0.127831	0.22729
194900	0.235501	0.313283	0.127213	0.227807
195000	0.23554	0.31288	0.126463	0.227314
195100	0.235391	0.313034	0.125707	0.22747
195200	0.235331	0.313052	0.127194	0.22769
195300	0.2352	0.313611	0.126943	0.22752
195400	0.235132	0.312459	0.12617	0.227156
195500	0.235168	0.312802	0.126568	0.227639
195600	0.235211	0.313596	0.127123	0.227473
195700	0.23508	0.312589	0.126821	0.227097
195800	0.235143	0.311888	0.127211	0.22699
195900	0.234851	0.311469	0.127407	0.227198
196000	0.234902	0.311788	0.126971	0.227563
196100	0.234852	0.311583	0.126803	0.22672
196200	0.234872	0.311561	0.126429	0.226643
196300	0.234856	0.311267	0.127325	0.226813
196400	0.234722	0.311337	0.126923	0.227505
196500	0.234533	0.311071	0.125717	0.22705
196600	0.234475	0.312471	0.126567	0.226396
196700	0.2346	0.311624	0.12448	0.227068
196800	0.234403	0.311707	0.125464	0.226812
196900	0.234442	0.312664	0.124124	0.227703
197000	0.234359	0.311671	0.125008	0.227578
197100	0.234326	0.311	0.125205	0.226948
197200	0.234375	0.310605	0.126072	0.22604
197300	0.234331	0.311131	0.124613	0.226428
197400	0.234332	0.311692	0.125411	0.226649
197500	0.234344	0.311849	0.125533	0.227382
197600	0.234268	0.311214	0.12502	0.226852
197700	0.234067	0.311765	0.126972	0.22723
197800	0.233961	0.311428	0.125013	0.226364
197900	0.234045	0.311753	0.124615	0.226859
198000	0.233936	0.312602	0.12377	0.22688
198100	0.233961	0.310882	0.124624	0.226417
198200	0.23396	0.311606	0.123968	0.225721
198300	0.233884	0.312062	0.122947	0.226034
198400	0.23389	0.312313	0.122579	0.225535
198500	0.233976	0.311577	0.122188	0.226586
198600	0.233778	0.312122	0.122981	0.227683
198700	0.23382	0.312831	0.123997	0.226142
198800	0.233704	0.312212	0.122611	0.225851
198900	0.233774	0.311753	0.122727	0.22734
[truncated: 8,012 more rows]

## Sheet: Table S6
Table S6. Genes located in the selected regions in the Angora rabbit population
Genes
MARCH4
ABHD18
ACAP2
ACAT2
ACCSL
ACOXL
ACTR6
ADAM8
ALCAM
ALG9
ALS2
AMDHD1
ANK2
ANKRD6
ANKS1B
ANO4
AOX1
AOX2
AOX3
AOX4
APOD
ARHGEF12
ARSJ
ATF6
AUNIP
BAZ2A
BAZ2B
BBIP1
BCL2L11
BDH1
BIRC8
BMP2
BRD8
BZW1
C15H4orf33
C2H2orf61
CADM2
CADPS2
CALY
CARD6
CASP10
CCDC115
CCDC38
CDH7
CDK15
CERS6
CFLAR
CHCHD5
CHCHD7
CKAP2L
CLGN
CLK1
COQ10B
CPA6
CRY1
DEPDC4
DLG1
DMP1
DPP10
DSPP
DTX4
DUSP12
DUSP5
DYNC1I2
DZIP3
EBF2
ECHS1
ECT2
EIF4E3
EML4
FAM111A
FAM126B
FAM13B
FAM168A
FAM71C
FARSB
FAT4
FCRLA
FCRLB
FUOM
FUT8
GABRR1
GABRR2
GAS2L3
GBE1
GLI2
GLYAT
GLYATL1
GPM6A
GRID1
GRIK4
GTSF1
HERC1
HHLA2
HSPA4L
HSPD1
HSPE1
IL1A
IL1B
IL1F10
IL1RN
IL36A
IL36G
IL36RN
IL37
IMP4
INTU
KCNB2
KCTD18
KIAA1217
KIF20A
LAMP5
LARGE1
LARP1B
LOC100009591
LOC100339265
LOC100340013
LOC100340271
LOC100342427
LOC100342572
LOC100344217
LOC100344466
LOC100344894
LOC100344990
LOC100345055
LOC100345584
LOC100346950
LOC100353150
LOC100356310
LOC100356443
LOC100356569
LOC100357577
LOC100358083
LOC100358341
LOC100358862
LOC100359039
LOC100359291
LOC100359306
LOC103347497
LOC103347695
LOC103348047
LOC103348254
LOC103348668
LOC103348731
LOC103348788
LOC103348854
LOC103348916
LOC103349813
LOC103349946
LOC103350128
LOC103350491
LOC103350856
LOC103350884
LOC103351320
LOC103351321
LOC103351426
LOC103351431
LOC103351445
LOC103351450
LOC103351453
LOC103351749
LOC108176366
LOC108176375
LOC108176501
LOC108176680
LOC108176829
LOC108176864
LOC108176874
LOC108176882
LOC108176929
LOC108176950
LOC108177388
LOC108177389
LOC108177393
LOC108177496
LOC108177497
LOC108177995
LOC108178089
LOC108178131
LOC108178132
LOC108178319
LOC108178452
LOC108178467
LOC108178674
LYRM2
MAGI2
MAGI3
MAN1C1
MCRIP2
MDN1
MFSD1
MFSD8
MGA
MGAT4D
MME
MOS
MPEG1
MTERF2
MTFR1L
MTG1
NCEH1
NCKAP1L
NDST4
NDUFB3
NF1
NHEJ1
NIF3L1
NME5
NPFFR1
NR1H4
NT5DC4
NUP98
OAF
OLFML2B
OLIG3
ORC2
PACRG
PAK5
PAOX
PAPPA2
PAQR7
PARK2
PAX8
PDCD4
PDE11A
PDK1
PGAP1
PGAP2
PKD2L2
PLAG1
PLCB1
PLCB4
PLCXD3
PLK4
PM20D2
PNRC1
POLR1B
POU2F3
PPA1
PPIL3
PPP1R2
PPP2R1B
PRAP1
PRKCQ
PROK2
PSD3
PSD4
PTPN12
PTPN18
PUM2
QKI
RBM20
RBMS2
RFTN2
RHOG
RNF133
RNF148
RNGTT
RPL37A
RPS20
RRAGD
SAR1A
SCLT1
SCN7A
SCN9A
SCYL2
SEPN1
SFMBT2
SGO2
SHOC2
SIK2
SLC17A8
SLC20A1
SLC25A12
SLC25A31
SLC4A10
SLCO5A1
SMARCAL1
SMC3
SNX9
SOX2
SPATA16
SPATA5
SPATS2L
SPRN
SRSF12
SULF1
TAS2R16
THADA
TMEM136
TMEM263
TNFAIP3
TRAM1L1
TRNAE-UUC
TRNAI-AAU-2
TTC21B
TTC7A
TTLL5
TUBGCP2
UBE2J1
UGT8
UHRF1BP1L
WASF1
WNT8A
WTAP
XKR4
XRCC5
ZBTB16
ZNF511

## Sheet: Table S7
Table S7. Enrichment of genes located in the selected regions in the Angora rabbit population
Annotation Cluster 1		Enrichment Score: 4.86			Count	P_Value	Benjamini
	INTERPRO	Interleukin-1	RT		8	4.1e-12	2.1e-09
	INTERPRO	Interleukin-1 receptor antagonist / Interleukin-36	RT		6	3.5e-09	9e-07
	INTERPRO	Cytokine, IL-1-like	RT		8	1.1e-07	1.8e-05
	INTERPRO	Interleukin-1 conserved site	RT		4	1.2e-05	0.0015
	UP_KEYWORDS	Cytokine	RT		8	4.9e-05	0.0065
	UP_KEYWORDS	Secreted	RT		12	0.029	0.38
	GOTERM_BP_DIRECT	immune response	RT		5	0.16	1
	GOTERM_CC_DIRECT	extracellular space	RT		12	0.33	1
Annotation Cluster 2		Enrichment Score: 2.13			Count	P_Value	Benjamini
	KEGG_PATHWAY	Vitamin B6 metabolism	RT		4	0.00013	0.024
	INTERPRO	Aldehyde oxidase	RT		3	0.00061	0.057
	KEGG_PATHWAY	Tryptophan metabolism	RT		6	0.00093	0.084
	INTERPRO	Molybdopterin dehydrogenase, FAD-binding	RT		3	0.0012	0.057
	INTERPRO	[2Fe-2S]-binding	RT		3	0.0012	0.057
	INTERPRO	CO dehydrogenase flavoprotein, C-terminal	RT		3	0.0012	0.057
	INTERPRO	Aldehyde oxidase/xanthine dehydrogenase, molybdopterin binding	RT		3	0.0012	0.057
	INTERPRO	Aldehyde oxidase/xanthine dehydrogenase	RT		3	0.0012	0.057
	INTERPRO	Aldehyde oxidase/xanthine dehydrogenase, a/b hammerhead	RT		3	0.0012	0.057
	SMART	SM01008	RT		3	0.0012	0.072
	SMART	SM01092	RT		3	0.0012	0.072
	UP_KEYWORDS	Molybdenum	RT		3	0.002	0.13
	INTERPRO	2Fe-2S ferredoxin, iron-sulphur binding site	RT		3	0.002	0.086
	KEGG_PATHWAY	Valine, leucine and isoleucine degradation	RT		6	0.0022	0.13
	PIR_SUPERFAMILY	xanthine dehydrogenase	RT		3	0.0032	0.088
	INTERPRO	2Fe-2S ferredoxin-type domain	RT		3	0.0041	0.16
	UP_KEYWORDS	2Fe-2S	RT		3	0.0053	0.23
	GOTERM_MF_DIRECT	oxidoreductase activity, acting on CH-OH group of donors	RT		3	0.0054	0.96
	INTERPRO	FAD-binding, type 2, subdomain 1	RT		3	0.0054	0.18
	INTERPRO	FAD-binding, type 2	RT		3	0.0069	0.2
	INTERPRO	CO dehydrogenase flavoprotein-like, FAD-binding, subdomain 2	RT		3	0.0069	0.2
	INTERPRO	Beta-grasp domain	RT		3	0.012	0.34
	KEGG_PATHWAY	Nicotinate and nicotinamide metabolism	RT		4	0.013	0.57
	GOTERM_MF_DIRECT	2 iron, 2 sulfur cluster binding	RT		3	0.017	0.99
	UP_KEYWORDS	Iron-sulfur	RT		3	0.019	0.38
	KEGG_PATHWAY	Tyrosine metabolism	RT		4	0.021	0.74
	KEGG_PATHWAY	Drug metabolism - cytochrome P450	RT		5	0.04	1
	GOTERM_MF_DIRECT	NAD binding	RT		3	0.061	1
	GOTERM_MF_DIRECT	electron carrier activity	RT		3	0.081	1
	KEGG_PATHWAY	Retinol metabolism	RT		4	0.13	1
	UP_KEYWORDS	FAD	RT		3	0.15	1
	GOTERM_MF_DIRECT	flavin adenine dinucleotide binding	RT		3	0.17	1
	UP_KEYWORDS	Flavoprotein	RT		3	0.17	1
	GOTERM_MF_DIRECT	iron ion binding	RT		4	0.3	1
	UP_KEYWORDS	Iron	RT		4	0.32	1
Annotation Cluster 3		Enrichment Score: 1.59			Count	P_Value	Benjamini
	SMART	PLCXc	RT		3	0.02	0.57
	INTERPRO	Phospholipase C, phosphatidylinositol-specific , X domain	RT		3	0.022	0.48
	INTERPRO	PLC-like phosphodiesterase, TIM beta/alpha-barrel domain	RT		3	0.039	0.68
Annotation Cluster 4		Enrichment Score: 1.46			Count	P_Value	Benjamini
	INTERPRO	Voltage gated sodium channel, alpha subunit	RT		3	0.0054	0.18
	INTERPRO	Sodium ion transport-associated	RT		3	0.0054	0.18
	GOTERM_MF_DIRECT	voltage-gated sodium channel activity	RT		3	0.012	0.99
	GOTERM_CC_DIRECT	voltage-gated sodium channel complex	RT		3	0.013	1
	UP_KEYWORDS	Ion channel	RT		8	0.019	0.38
	UP_KEYWORDS	Sodium channel	RT		3	0.029	0.38
	UP_KEYWORDS	Voltage-gated channel	RT		4	0.1	0.89
	UP_KEYWORDS	Sodium	RT		3	0.13	1
	UP_KEYWORDS	Sodium transport	RT		3	0.13	1
	INTERPRO	Ion transport domain	RT		4	0.14	1
	INTERPRO	Voltage-dependent potassium channel, four helix bundle domain	RT		3	0.15	1
Annotation Cluster 5		Enrichment Score: 1.37			Count	P_Value	Benjamini
	INTERPRO	Guanylate kinase, conserved site	RT		3	0.017	0.43
	INTERPRO	Guanylate kinase	RT		3	0.03	0.55
	INTERPRO	Guanylate kinase/L-type calcium channel	RT		3	0.039	0.68
	SMART	GuKc	RT		3	0.04	0.94
	SMART	PDZ	RT		5	0.083	1
	INTERPRO	PDZ domain	RT		5	0.093	1
Annotation Cluster 6		Enrichment Score: 1.12			Count	P_Value	Benjamini
	UP_KEYWORDS	Ion channel	RT		8	0.019	0.38
	UP_KEYWORDS	Ion transport	RT		10	0.02	0.38
	UP_KEYWORDS	Transport	RT		16	0.02	0.38
	UP_KEYWORDS	Synapse	RT		4	0.063	0.75
	UP_KEYWORDS	Cell junction	RT		4	0.2	1
	GOTERM_CC_DIRECT	cell junction	RT		4	0.26	1
	KEGG_PATHWAY	Neuroactive ligand-receptor interaction	RT		5	0.62	1
Annotation Cluster 7		Enrichment Score: 0.92			Count	P_Value	Benjamini
	INTERPRO	Protein-tyrosine/Dual specificity phosphatase	RT		5	0.021	0.48
	INTERPRO	Protein-tyrosine phosphatase, active site	RT		4	0.072	1
	INTERPRO	Protein-tyrosine phosphatase, catalytic	RT		3	0.18	1
	UP_KEYWORDS	Protein phosphatase	RT		3	0.18	1
	SMART	PTPc_motif	RT		3	0.19	1
	GOTERM_MF_DIRECT	protein tyrosine phosphatase activity	RT		3	0.32	1
Annotation Cluster 8		Enrichment Score: 0.76			Count	P_Value	Benjamini
	KEGG_PATHWAY	African trypanosomiasis	RT		3	0.087	1
	KEGG_PATHWAY	Chagas disease (American trypanosomiasis)	RT		5	0.096	1
	KEGG_PATHWAY	Alzheimer's disease	RT		6	0.16	1
	KEGG_PATHWAY	Inflammatory mediator regulation of TRP channels	RT		4	0.22	1
	KEGG_PATHWAY	Amoebiasis	RT		3	0.52	1
Annotation Cluster 9		Enrichment Score: 0.71			Count	P_Value	Benjamini
	KEGG_PATHWAY	Chagas disease (American trypanosomiasis)	RT		5	0.096	1
	KEGG_PATHWAY	Dopaminergic synapse	RT		5	0.12	1
	KEGG_PATHWAY	Long-term depression	RT		3	0.23	1
	KEGG_PATHWAY	Sphingolipid signaling pathway	RT		4	0.26	1
	KEGG_PATHWAY	Adrenergic signaling in cardiomyocytes	RT		4	0.39	1
Annotation Cluster 10		Enrichment Score: 0.64			Count	P_Value	Benjamini
	UP_KEYWORDS	Lipid degradation	RT		3	0.088	0.89
	GOTERM_BP_DIRECT	lipid catabolic process	RT		3	0.16	1
	UP_KEYWORDS	Lipid metabolism	RT		3	0.36	1
	KEGG_PATHWAY	Pancreatic secretion	RT		3	0.56	1
Annotation Cluster 11		Enrichment Score: 0.6			Count	P_Value	Benjamini
	KEGG_PATHWAY	Measles	RT		5	0.15	1
	KEGG_PATHWAY	Tuberculosis	RT		6	0.17	1
	KEGG_PATHWAY	Osteoclast differentiation	RT		3	0.63	1
Annotation Cluster 12		Enrichment Score: 0.47			Count	P_Value	Benjamini
	GOTERM_BP_DIRECT	intracellular signal transduction	RT		6	0.2	1
	KEGG_PATHWAY	Inflammatory mediator regulation of TRP channels	RT		4	0.22	1
	KEGG_PATHWAY	Vascular smooth muscle contraction	RT		4	0.31	1
	INTERPRO	C2 calcium-dependent membrane targeting	RT		3	0.56	1
	KEGG_PATHWAY	Platelet activation	RT		3	0.6	1
Annotation Cluster 13		Enrichment Score: 0.47			Count	P_Value	Benjamini
	INTERPRO	Pleckstrin homology-like domain	RT		9	0.12	1
	SMART	PH	RT		5	0.35	1
	INTERPRO	Pleckstrin homology domain	RT		5	0.37	1
	KEGG_PATHWAY	Endocytosis	RT		3	0.91	1
Annotation Cluster 14		Enrichment Score: 0.42			Count	P_Value	Benjamini
	UP_KEYWORDS	Metal-binding	RT		18	0.32	1
	UP_KEYWORDS	Zinc-finger	RT		9	0.35	1
	UP_KEYWORDS	Zinc	RT		11	0.5	1
Annotation Cluster 15		Enrichment Score: 0.41			Count	P_Value	Benjamini
	UP_SEQ_FEATURE	glycosylation site:N-linked (GlcNAc...)	RT		7	0.12	1
	UP_KEYWORDS	Glycoprotein	RT		8	0.17	1
	UP_KEYWORDS	Phosphoprotein	RT		8	0.38	1
	UP_SEQ_FEATURE	disulfide bond	RT		4	0.57	1
	UP_SEQ_FEATURE	signal peptide	RT		3	0.84	1
	UP_SEQ_FEATURE	transmembrane region	RT		3	0.91	1
Annotation Cluster 16		Enrichment Score: 0.37			Count	P_Value	Benjamini
	GOTERM_MF_DIRECT	protein serine/threonine kinase activity	RT		6	0.095	1
	INTERPRO	Protein kinase, ATP binding site	RT		7	0.29	1
	UP_KEYWORDS	Transferase	RT		12	0.31	1
	UP_KEYWORDS	Serine/threonine-protein kinase	RT		4	0.39	1
	INTERPRO	Protein kinase, catalytic domain	RT		8	0.39	1
	SMART	S_TKc	RT		6	0.45	1
	INTERPRO	Protein kinase-like domain	RT		8	0.48	1
	GOTERM_MF_DIRECT	ATP binding	RT		17	0.48	1
	INTERPRO	Serine/threonine-protein kinase, active site	RT		5	0.53	1
	UP_KEYWORDS	Kinase	RT		5	0.62	1
	UP_KEYWORDS	Nucleotide-binding	RT		10	0.82	1
	UP_KEYWORDS	ATP-binding	RT		7	0.9	1
Annotation Cluster 17		Enrichment Score: 0.35			Count	P_Value	Benjamini
	GOTERM_MF_DIRECT	transcriptional activator activity, RNA polymerase II core promoter proximal region sequence-specific binding	RT		5	0.19	1
	UP_KEYWORDS	Transcription	RT		6	0.23	1
	UP_KEYWORDS	Transcription regulation	RT		4	0.53	1
	UP_KEYWORDS	Nucleus	RT		11	0.62	1
	GOTERM_BP_DIRECT	transcription, DNA-templated	RT		4	0.71	1
	UP_KEYWORDS	DNA-binding	RT		6	0.78	1
Annotation Cluster 18		Enrichment Score: 0.29			Count	P_Value	Benjamini
	KEGG_PATHWAY	Melanogenesis	RT		3	0.45	1
	KEGG_PATHWAY	Pathways in cancer	RT		8	0.47	1
	KEGG_PATHWAY	Wnt signaling pathway	RT		3	0.63	1
Annotation Cluster 19		Enrichment Score: 0.15			Count	P_Value	Benjamini
	UP_KEYWORDS	ANK repeat	RT		3	0.67	1
	SMART	ANK	RT		3	0.7	1
	INTERPRO	Ankyrin repeat	RT		3	0.71	1
	INTERPRO	Ankyrin repeat-containing domain	RT		3	0.73	1
Annotation Cluster 20		Enrichment Score: 0.15			Count	P_Value	Benjamini
	INTERPRO	Zinc finger, RING/FYVE/PHD-type	RT		6	0.57	1
	SMART	RING	RT		3	0.74	1
	INTERPRO	Zinc finger, RING-type	RT		3	0.82	1
Annotation Cluster 21		Enrichment Score: 0.14			Count	P_Value	Benjamini
	KEGG_PATHWAY	Huntington's disease	RT		4	0.64	1
	KEGG_PATHWAY	cGMP-PKG signaling pathway	RT		3	0.74	1
	KEGG_PATHWAY	Calcium signaling pathway	RT		3	0.79	1
Annotation Cluster 22		Enrichment Score: 0.11			Count	P_Value	Benjamini
	SMART	RRM	RT		3	0.7	1
	INTERPRO	RNA recognition motif domain	RT		3	0.72	1
	INTERPRO	Nucleotide-binding, alpha-beta plait	RT		3	0.82	1
	GOTERM_MF_DIRECT	nucleotide binding	RT		3	0.88	1
Annotation Cluster 23		Enrichment Score: 0.11			Count	P_Value	Benjamini
	INTERPRO	Immunoglobulin subtype 2	RT		3	0.72	1
	SMART	IGc2	RT		3	0.73	1
	INTERPRO	Immunoglobulin subtype	RT		4	0.74	1
	SMART	IG	RT		4	0.76	1
	INTERPRO	Immunoglobulin-like fold	RT		6	0.85	1
	INTERPRO	Immunoglobulin-like domain	RT		4	0.88	1
Annotation Cluster 24		Enrichment Score: 0.06			Count	P_Value	Benjamini
	INTERPRO	WD40 repeat	RT		3	0.84	1
	SMART	WD40	RT		3	0.84	1
	INTERPRO	WD40-repeat-containing domain	RT		3	0.88	1
	INTERPRO	WD40/YVTN repeat-like-containing domain	RT		3	0.92	1
Annotation Cluster 25		Enrichment Score: 0.03			Count	P_Value	Benjamini
	UP_KEYWORDS	Membrane	RT		55	0.91	1
	UP_KEYWORDS	Transmembrane helix	RT		51	0.94	1
	UP_KEYWORDS	Transmembrane	RT		51	0.94	1
	GOTERM_CC_DIRECT	integral component of membrane	RT		45	0.98	1
Annotation Cluster 26		Enrichment Score: 0.03			Count	P_Value	Benjamini
	UP_KEYWORDS	Cell membrane	RT		14	0.65	1
	UP_KEYWORDS	Transducer	RT		9	0.94	1
	UP_KEYWORDS	Sensory transduction	RT		6	0.95	1
	UP_KEYWORDS	Receptor	RT		10	0.97	1
	UP_KEYWORDS	Olfaction	RT		5	0.97	1
	KEGG_PATHWAY	Olfactory transduction	RT		9	0.98	1
	INTERPRO	Olfactory receptor	RT		5	0.98	1
	GOTERM_MF_DIRECT	olfactory receptor activity	RT		5	0.98	1
	UP_KEYWORDS	G-protein coupled receptor	RT		7	0.99	1
	GOTERM_MF_DIRECT	G-protein coupled receptor activity	RT		6	0.99	1
	INTERPRO	G protein-coupled receptor, rhodopsin-like	RT		6	0.99	1
	INTERPRO	GPCR, rhodopsin-like, 7TM	RT		6	1	1
Annotation Cluster 27		Enrichment Score: 0.02			Count	P_Value	Benjamini
	INTERPRO	Zinc finger, C2H2	RT		4	0.92	1
	INTERPRO	Zinc finger C2H2-type/integrase DNA-binding domain	RT		3	0.94	1
	INTERPRO	Zinc finger, C2H2-like	RT		3	0.97	1
	SMART	ZnF_C2H2	RT		3	0.97	1

## Sheet: Table S8
Table S8. LD decay in the Angora and wild rabbit populations
Distance	Mean_r^2 of Angora	Mean_r^2 of wild rabbits
10	0.743612	0.506826
20	0.692572	0.391287
30	0.665479	0.33319
40	0.64336	0.28984
50	0.630017	0.267481
60	0.619609	0.251995
70	0.61214	0.240999
80	0.60573	0.233608
90	0.600405	0.229781
100	0.596058	0.227652
200	0.579924	0.21932
300	0.565864	0.211814
400	0.556156	0.208595
500	0.54936	0.206779
600	0.544107	0.205294
700	0.539581	0.204245
800	0.535445	0.203149
900	0.531199	0.202193
1000	0.52769	0.20131
1100	0.524448	0.200581
1200	0.521149	0.19981
1300	0.518136	0.199145
1400	0.515321	0.19859
1500	0.512655	0.197995
1600	0.509888	0.19746
1700	0.507197	0.196921
1800	0.504767	0.196358
1900	0.502439	0.195932
2000	0.500447	0.195487
2100	0.498152	0.195006
2200	0.496252	0.194684
2300	0.494246	0.194398
2400	0.492423	0.194074
2500	0.490394	0.193679
2600	0.488452	0.193369
2700	0.486726	0.193088
2800	0.485095	0.192786
2900	0.48343	0.192462
3000	0.482142	0.192228
3100	0.480708	0.191885
3200	0.479062	0.191715
3300	0.477544	0.191519
3400	0.476031	0.191334
3500	0.474681	0.191144
3600	0.473267	0.190862
3700	0.472061	0.190671
3800	0.470654	0.190426
3900	0.469552	0.190421
4000	0.468193	0.19016
4100	0.467079	0.189955
4200	0.465898	0.189811
4300	0.464495	0.18972
4400	0.463281	0.189366
4500	0.462233	0.189241
4600	0.461403	0.189114
4700	0.460317	0.188936
4800	0.459276	0.188875
4900	0.458371	0.188697
5000	0.457073	0.188642
5100	0.456325	0.188527
5200	0.455166	0.188439
5300	0.454242	0.188172
5400	0.453382	0.188137
5500	0.452387	0.187957
5600	0.451372	0.187699
5700	0.450345	0.187746
5800	0.449433	0.187637
5900	0.448634	0.187549
6000	0.447781	0.187562
6100	0.446947	0.187338
6200	0.446141	0.187301
6300	0.445275	0.187181
6400	0.444498	0.18705
6500	0.443715	0.186998
6600	0.442711	0.186831
6700	0.441997	0.186846
6800	0.441155	0.186725
6900	0.440374	0.186755
7000	0.439895	0.186552
7100	0.438883	0.186457
7200	0.438276	0.186443
7300	0.437479	0.186387
7400	0.436891	0.186281
7500	0.436341	0.1862
7600	0.435683	0.186168
7700	0.435023	0.186122
7800	0.434261	0.186014
7900	0.433659	0.185959
8000	0.432889	0.185894
8100	0.432374	0.185816
8200	0.431483	0.185724
8300	0.430964	0.185793
8400	0.430135	0.185684
8500	0.429618	0.185616
8600	0.42919	0.185557
8700	0.428285	0.185529
8800	0.428072	0.185458
8900	0.427411	0.185367
9000	0.426753	0.185355
9100	0.426279	0.185327
9200	0.425573	0.185295
9300	0.424875	0.185294
9400	0.42443	0.185156
9500	0.424082	0.185065
9600	0.423492	0.185011
9700	0.422872	0.18501
9800	0.422485	0.184923
9900	0.421769	0.184841
10000	0.421163	0.18484
10100	0.42066	0.184754
10200	0.420153	0.184703
10300	0.419819	0.184802
10400	0.419359	0.18485
10500	0.418699	0.184741
10600	0.418191	0.184652
10700	0.417503	0.184596
10800	0.416882	0.184589
10900	0.416803	0.184531
11000	0.416147	0.184491
11100	0.415663	0.184603
11200	0.415034	0.184516
11300	0.414719	0.184495
11400	0.414074	0.184443
11500	0.413758	0.184388
11600	0.413177	0.184372
11700	0.412891	0.184323
11800	0.412229	0.18422
11900	0.411979	0.184266
12000	0.411441	0.184235
12100	0.411265	0.184186
12200	0.410579	0.184169
12300	0.410465	0.184049
12400	0.409937	0.183994
12500	0.409314	0.184045
12600	0.408797	0.183976
12700	0.40844	0.183962
12800	0.408031	0.183913
12900	0.4073	0.184007
13000	0.406847	0.183905
13100	0.406696	0.183831
13200	0.406226	0.183774
13300	0.405679	0.183792
13400	0.405139	0.183801
13500	0.404864	0.183753
13600	0.404639	0.183745
13700	0.403909	0.183653
13800	0.403514	0.18362
13900	0.40309	0.183577
14000	0.402627	0.18356
14100	0.40229	0.183601
14200	0.401915	0.183544
14300	0.401495	0.183442
14400	0.401483	0.183527
14500	0.400856	0.183445
14600	0.400356	0.183473
14700	0.399895	0.183443
14800	0.399593	0.183435
14900	0.398934	0.183429
15000	0.39867	0.183306
15100	0.39832	0.183281
15200	0.39779	0.183366
15300	0.397358	0.183334
15400	0.397054	0.18331
15500	0.396744	0.183262
15600	0.396238	0.183144
15700	0.396152	0.183266
15800	0.395625	0.183202
15900	0.395338	0.183136
16000	0.394927	0.183216
16100	0.394463	0.183177
16200	0.394295	0.183139
16300	0.393853	0.183147
16400	0.393551	0.183095
16500	0.393423	0.183135
16600	0.39264	0.183107
16700	0.392547	0.183093
16800	0.392047	0.183041
16900	0.391707	0.18297
17000	0.391414	0.182946
17100	0.390998	0.182861
17200	0.390598	0.182903
17300	0.390505	0.18281
17400	0.390445	0.182876
17500	0.390087	0.182776
17600	0.389429	0.182845
17700	0.389365	0.182855
17800	0.388929	0.182922
17900	0.388459	0.182725
18000	0.388077	0.182755
18100	0.387672	0.18277
18200	0.387507	0.182784
18300	0.387334	0.182724
18400	0.387048	0.182805
18500	0.386572	0.182719
18600	0.386233	0.18271
18700	0.386074	0.182681
18800	0.38558	0.182558
18900	0.385044	0.182625
19000	0.384814	0.182557
19100	0.384568	0.182565
19200	0.384326	0.182623
19300	0.383948	0.182549
19400	0.383499	0.1827
19500	0.38324	0.182557
19600	0.383048	0.182448
19700	0.382842	0.182482
19800	0.382588	0.182574
19900	0.38231	0.182532
20000	0.381902	0.182378
20100	0.381539	0.182563
20200	0.381083	0.182452
20300	0.380903	0.182512
20400	0.380763	0.182488
20500	0.380166	0.182368
20600	0.380029	0.182367
20700	0.379987	0.182446
20800	0.379478	0.182374
20900	0.379312	0.182329
21000	0.378892	0.182308
21100	0.378748	0.182312
21200	0.378402	0.182269
21300	0.378067	0.182283
21400	0.377786	0.182273
21500	0.377652	0.182206
21600	0.377517	0.182221
21700	0.376921	0.182201
21800	0.376567	0.182238
21900	0.376466	0.182224
22000	0.376178	0.182176
22100	0.375922	0.182107
22200	0.375745	0.182157
22300	0.375491	0.18219
22400	0.37527	0.182198
22500	0.374976	0.182197
22600	0.374617	0.182226
22700	0.374695	0.182118
22800	0.374085	0.182191
22900	0.373625	0.182072
23000	0.373678	0.182067
23100	0.37346	0.182115
23200	0.373329	0.18211
23300	0.373082	0.182041
23400	0.372547	0.181946
23500	0.372508	0.18198
23600	0.37213	0.182073
23700	0.371812	0.181935
23800	0.371701	0.181909
23900	0.371508	0.181953
24000	0.371192	0.182054
24100	0.371098	0.182121
24200	0.370621	0.182065
24300	0.370418	0.181959
24400	0.370325	0.181932
24500	0.370119	0.18194
24600	0.369519	0.181917
24700	0.369478	0.181893
24800	0.369296	0.181993
24900	0.368901	0.181966
25000	0.368904	0.181973
25100	0.368648	0.181868
25200	0.368292	0.181902
25300	0.368245	0.181862
25400	0.367822	0.18188
25500	0.367577	0.181771
25600	0.367365	0.181839
25700	0.366926	0.181805
25800	0.366832	0.181961
25900	0.366438	0.181909
26000	0.366511	0.181902
26100	0.36612	0.181808
26200	0.366064	0.181848
26300	0.365613	0.181827
26400	0.365256	0.181744
26500	0.365048	0.181829
26600	0.364875	0.181856
26700	0.364575	0.18185
26800	0.364248	0.181835
26900	0.364153	0.18179
27000	0.363758	0.181713
27100	0.363455	0.181706
27200	0.363524	0.181675
27300	0.363377	0.181652
27400	0.363233	0.181643
27500	0.363023	0.181746
27600	0.36266	0.181673
27700	0.362298	0.181716
27800	0.362279	0.181718
27900	0.362203	0.181719
28000	0.361801	0.181777
28100	0.361409	0.181656
28200	0.361412	0.18163
28300	0.361318	0.18166
28400	0.361162	0.181614
28500	0.360599	0.181639
28600	0.360498	0.181576
28700	0.360354	0.181606
28800	0.360248	0.181561
28900	0.360106	0.181679
29000	0.359751	0.181558
29100	0.35952	0.181566
29200	0.359286	0.181524
29300	0.359283	0.181496
29400	0.359085	0.181468
29500	0.359042	0.181542
29600	0.358598	0.181521
29700	0.358242	0.181467
29800	0.358112	0.18145
29900	0.357862	0.181478
30000	0.35778	0.181444
30100	0.357766	0.181466
30200	0.35722	0.181453
30300	0.357061	0.181511
30400	0.356939	0.181508
30500	0.35668	0.181407
30600	0.35658	0.181459
30700	0.356647	0.181456
30800	0.356457	0.181388
30900	0.356104	0.181464
31000	0.35552	0.18146
31100	0.355304	0.181461
31200	0.355197	0.181439
31300	0.354946	0.181408
31400	0.354837	0.181311
31500	0.354669	0.181407
31600	0.354693	0.181392
31700	0.354589	0.181399
31800	0.354276	0.181335
31900	0.354015	0.181355
32000	0.353864	0.181398
32100	0.3537	0.181384
32200	0.353524	0.181381
32300	0.353554	0.181451
32400	0.353375	0.181344
32500	0.3531	0.181393
32600	0.352693	0.18138
32700	0.352807	0.181354
32800	0.352483	0.181324
32900	0.352338	0.1813
33000	0.352128	0.181251
33100	0.3518	0.181371
33200	0.351651	0.18137
33300	0.351366	0.181355
33400	0.351247	0.181284
33500	0.351014	0.181298
33600	0.350784	0.181215
33700	0.350715	0.181266
33800	0.350503	0.181279
33900	0.350166	0.181244
34000	0.350085	0.18131
34100	0.349963	0.181153
34200	0.349987	0.181227
34300	0.349485	0.181252
34400	0.349671	0.181243
34500	0.349411	0.181246
34600	0.349114	0.181253
34700	0.34883	0.181237
34800	0.348657	0.181207
34900	0.3486	0.181263
35000	0.348323	0.181183
35100	0.348405	0.181334
35200	0.348157	0.181142
35300	0.348126	0.181196
35400	0.347989	0.181222
35500	0.347815	0.18117
35600	0.347598	0.181167
35700	0.347481	0.181146
35800	0.347175	0.181215
35900	0.346913	0.181263
36000	0.346854	0.181292
36100	0.346718	0.181161
36200	0.346496	0.181211
36300	0.346335	0.181032
36400	0.346066	0.181089
36500	0.346064	0.181103
36600	0.345847	0.181109
36700	0.345755	0.181064
36800	0.345653	0.180967
36900	0.345251	0.181015
37000	0.345197	0.181056
37100	0.344808	0.181064
37200	0.344789	0.181099
37300	0.344469	0.181018
37400	0.344331	0.181024
37500	0.344146	0.181025
37600	0.344112	0.181061
37700	0.34394	0.181053
37800	0.343726	0.181039
37900	0.343639	0.18108
38000	0.343671	0.180991
38100	0.343424	0.18099
38200	0.343188	0.181037
38300	0.343044	0.180931
38400	0.342915	0.180933
38500	0.342811	0.181012
38600	0.34273	0.181064
38700	0.342452	0.181023
38800	0.342452	0.180937
38900	0.342117	0.180901
39000	0.34189	0.180953
39100	0.34176	0.18096
39200	0.34152	0.180936
39300	0.341566	0.180902
39400	0.341069	0.180912
39500	0.34109	0.18092
39600	0.340951	0.180898
39700	0.340653	0.180829
39800	0.340733	0.180896
39900	0.340623	0.180787
40000	0.34024	0.180947
40100	0.340103	0.180951
40200	0.34018	0.180916
40300	0.340024	0.180851
40400	0.339839	0.180913
40500	0.33981	0.180891
40600	0.3397	0.180789
40700	0.339212	0.180808
40800	0.339216	0.180798
40900	0.339105	0.180813
41000	0.33888	0.180874
41100	0.338902	0.180929
41200	0.338699	0.180844
41300	0.338301	0.180738
41400	0.338242	0.180961
41500	0.338063	0.180885
41600	0.337948	0.180902
41700	0.337924	0.180911
41800	0.337625	0.180827
41900	0.337282	0.180806
42000	0.337329	0.180866
42100	0.337195	0.180845
42200	0.336876	0.180877
42300	0.336922	0.180843
42400	0.336877	0.180851
42500	0.336611	0.180841
42600	0.336568	0.180883
42700	0.336261	0.180804
42800	0.336262	0.180803
42900	0.336171	0.180826
43000	0.336055	0.180799
43100	0.335845	0.180744
43200	0.335586	0.18078
43300	0.335571	0.180762
43400	0.335533	0.180879
43500	0.335341	0.18072
43600	0.335171	0.180671
43700	0.335059	0.180771
43800	0.334808	0.180806
43900	0.334972	0.180786
44000	0.334681	0.180738
44100	0.334689	0.180754
44200	0.334464	0.180704
44300	0.334143	0.180677
44400	0.334065	0.180676
44500	0.333837	0.180761
44600	0.333603	0.1807
44700	0.333646	0.180733
44800	0.333148	0.180718
44900	0.333201	0.180681
45000	0.333199	0.18079
45100	0.332982	0.18066
45200	0.332949	0.180656
45300	0.332842	0.180666
45400	0.332666	0.180652
45500	0.332669	0.180639
45600	0.332659	0.180635
45700	0.332351	0.180673
45800	0.332236	0.180656
45900	0.331985	0.180669
46000	0.331888	0.180705
46100	0.331703	0.18062
46200	0.331535	0.180553
46300	0.331316	0.180566
46400	0.331283	0.180746
46500	0.331028	0.180623
46600	0.330987	0.180601
46700	0.330766	0.180592
46800	0.330729	0.180579
46900	0.330423	0.180709
47000	0.330279	0.180628
47100	0.330254	0.180597
47200	0.330276	0.180652
47300	0.329974	0.180705
47400	0.329697	0.180579
47500	0.329785	0.18062
47600	0.329583	0.180644
47700	0.329603	0.180628
47800	0.329316	0.180636
47900	0.329256	0.18062
48000	0.329173	0.180601
48100	0.329109	0.180585
48200	0.328539	0.180605
48300	0.328537	0.180635
48400	0.328628	0.180659
48500	0.328335	0.180568
48600	0.328257	0.180631
48700	0.328243	0.180485
48800	0.327976	0.18061
48900	0.327884	0.180521
49000	0.327865	0.180554
49100	0.327832	0.18056
49200	0.32741	0.18066
49300	0.327437	0.180564
49400	0.327354	0.180575
49500	0.327182	0.180576
49600	0.326922	0.180485
49700	0.327044	0.180586
49800	0.326609	0.180547
49900	0.326332	0.180541
50000	0.32637	0.180598
50100	0.326412	0.180461
50200	0.326112	0.180556
50300	0.326266	0.180561
50400	0.325929	0.180487
50500	0.325806	0.180549
50600	0.325696	0.180569
50700	0.325498	0.180555
50800	0.325611	0.180519
50900	0.325362	0.18053
51000	0.325305	0.180564
51100	0.324917	0.180516
51200	0.324635	0.180461
51300	0.32487	0.180544
51400	0.324449	0.180493
51500	0.324416	0.180482
51600	0.324282	0.180452
51700	0.324341	0.180444
51800	0.324231	0.18058
51900	0.323873	0.180538
52000	0.323861	0.180517
52100	0.323841	0.180481
52200	0.323821	0.180468
52300	0.323492	0.180546
52400	0.323352	0.180608
52500	0.323239	0.180563
52600	0.323255	0.180437
52700	0.322992	0.180551
52800	0.323033	0.180574
52900	0.322663	0.180435
53000	0.322471	0.180524
53100	0.322177	0.180494
53200	0.322324	0.180572
53300	0.322311	0.180462
53400	0.32193	0.180462
53500	0.321643	0.180509
53600	0.3214	0.180563
53700	0.32134	0.180439
53800	0.321369	0.180559
53900	0.321428	0.18045
54000	0.321328	0.180516
54100	0.321137	0.180445
54200	0.321065	0.18046
54300	0.321087	0.180399
54400	0.320613	0.180397
54500	0.320749	0.180462
54600	0.32055	0.1804
54700	0.320435	0.180329
54800	0.320287	0.1804
54900	0.320147	0.18042
55000	0.319972	0.180307
55100	0.319793	0.180378
55200	0.319425	0.180353
55300	0.3196	0.180391
55400	0.319457	0.180377
55500	0.319283	0.180356
55600	0.3189	0.180305
55700	0.318926	0.18036
55800	0.319061	0.180382
55900	0.319053	0.180443
56000	0.318883	0.180341
56100	0.318974	0.180347
56200	0.318382	0.18041
56300	0.31863	0.180403
56400	0.318427	0.180389
56500	0.318257	0.180392
56600	0.318143	0.180355
56700	0.318014	0.180373
56800	0.31768	0.180364
56900	0.317436	0.180349
57000	0.317648	0.180323
57100	0.317581	0.180333
57200	0.317484	0.180363
57300	0.317402	0.180361
57400	0.317161	0.180368
57500	0.316988	0.180255
57600	0.316959	0.180295
57700	0.31686	0.180309
57800	0.31678	0.180368
57900	0.316704	0.180373
58000	0.316345	0.180276
58100	0.316484	0.180307
58200	0.316356	0.180249
58300	0.316463	0.180317
58400	0.316207	0.180244
58500	0.316035	0.180336
58600	0.316158	0.180271
58700	0.315884	0.180355
58800	0.315703	0.18028
58900	0.315648	0.180211
59000	0.315584	0.180251
59100	0.315364	0.180205
59200	0.315535	0.180242
59300	0.315361	0.180198
59400	0.315324	0.180187
59500	0.315173	0.180186
59600	0.315027	0.180195
59700	0.314701	0.180156
59800	0.314706	0.180246
59900	0.314584	0.180197
60000	0.314517	0.180251
60100	0.314414	0.180165
60200	0.314339	0.180231
60300	0.314179	0.18021
60400	0.31424	0.180133
60500	0.313967	0.180188
60600	0.314131	0.180196
60700	0.313945	0.180265
60800	0.313971	0.180174
60900	0.313822	0.180221
61000	0.313768	0.18021
61100	0.313529	0.180259
61200	0.313299	0.18022
61300	0.313417	0.180208
61400	0.313423	0.180167
61500	0.313193	0.180165
61600	0.312931	0.180207
61700	0.313208	0.180212
61800	0.3129	0.180205
61900	0.312985	0.18016
62000	0.312928	0.18015
62100	0.312763	0.180284
62200	0.312758	0.180161
62300	0.312489	0.18018
62400	0.31254	0.180177
62500	0.312513	0.180158
62600	0.312507	0.180132
62700	0.312321	0.180298
62800	0.312086	0.180169
62900	0.312133	0.180141
63000	0.312005	0.180143
63100	0.31178	0.180309
63200	0.311518	0.180193
63300	0.311533	0.180147
63400	0.31142	0.180077
63500	0.311483	0.180205
63600	0.31138	0.180176
63700	0.311298	0.180202
63800	0.311271	0.180199
63900	0.311211	0.180174
64000	0.310643	0.18022
64100	0.310891	0.180227
64200	0.310785	0.180191
64300	0.310514	0.1802
64400	0.310589	0.180102
64500	0.31044	0.180218
64600	0.310219	0.180087
64700	0.310246	0.180176
64800	0.310097	0.180084
64900	0.310113	0.180115
65000	0.309793	0.180143
65100	0.309886	0.18008
65200	0.309732	0.179995
65300	0.309691	0.180073
65400	0.309576	0.180062
65500	0.309537	0.180082
65600	0.309511	0.180168
65700	0.309419	0.180181
65800	0.309167	0.180112
65900	0.309037	0.180122
66000	0.309028	0.180072
66100	0.308907	0.180135
66200	0.308907	0.180147
66300	0.308767	0.180155
66400	0.308689	0.18015
66500	0.308544	0.1801
66600	0.308624	0.180128
66700	0.308333	0.180092
66800	0.308355	0.18005
66900	0.308104	0.180099
67000	0.308181	0.180129
67100	0.308072	0.180086
67200	0.30794	0.18011
67300	0.307771	0.180056
67400	0.307575	0.180069
67500	0.307335	0.180068
67600	0.307113	0.180038
67700	0.307241	0.180057
67800	0.307159	0.180053
67900	0.307178	0.18004
68000	0.307127	0.179991
68100	0.307073	0.180071
68200	0.307013	0.180089
68300	0.306885	0.180106
68400	0.306858	0.180022
68500	0.306963	0.179996
68600	0.306634	0.180026
68700	0.306449	0.180056
68800	0.306365	0.17997
68900	0.306343	0.180029
69000	0.306264	0.180051
69100	0.30614	0.180011
69200	0.306294	0.180121
69300	0.306167	0.180006
69400	0.305879	0.17994
69500	0.30596	0.18002
69600	0.30581	0.179991
69700	0.305586	0.179987
69800	0.305585	0.179917
69900	0.305273	0.179969
70000	0.305252	0.179961
70100	0.305189	0.18
70200	0.305055	0.179896
70300	0.304877	0.179946
70400	0.304823	0.179958
70500	0.304581	0.180034
70600	0.304751	0.180039
70700	0.30438	0.179946
70800	0.304317	0.179935
70900	0.304173	0.180017
71000	0.304192	0.17992
71100	0.30412	0.179921
71200	0.304126	0.179894
71300	0.304023	0.17997
71400	0.303937	0.179881
71500	0.303798	0.179955
71600	0.303572	0.179977
71700	0.303392	0.179944
71800	0.303474	0.180017
71900	0.303531	0.179951
72000	0.303282	0.179981
72100	0.303333	0.179885
72200	0.303214	0.180002
72300	0.303056	0.179941
72400	0.303035	0.179908
72500	0.302928	0.180064
72600	0.302842	0.179866
72700	0.30273	0.180011
72800	0.302699	0.180035
72900	0.302318	0.179998
73000	0.302319	0.17991
73100	0.302304	0.179947
73200	0.302034	0.179897
73300	0.302266	0.17994
73400	0.302096	0.18004
73500	0.301951	0.18002
73600	0.301825	0.179985
73700	0.301734	0.180037
73800	0.301559	0.180063
73900	0.301554	0.179979
74000	0.301453	0.180032
74100	0.301147	0.179987
74200	0.301318	0.180045
74300	0.301097	0.18
74400	0.300826	0.179983
74500	0.300528	0.179923
74600	0.300973	0.179934
74700	0.300917	0.180001
74800	0.300822	0.179934
74900	0.300743	0.179898
75000	0.300711	0.179867
75100	0.300428	0.179929
75200	0.300291	0.179855
75300	0.300245	0.179969
75400	0.3003	0.179891
75500	0.300405	0.179897
75600	0.300091	0.179922
75700	0.300163	0.179936
75800	0.299775	0.179997
75900	0.299887	0.179937
76000	0.29988	0.180021
76100	0.299875	0.179942
76200	0.299683	0.179901
76300	0.29975	0.179954
76400	0.299555	0.179932
76500	0.299384	0.179886
76600	0.299384	0.179882
76700	0.299468	0.179864
76800	0.299313	0.179881
76900	0.299187	0.17995
77000	0.29911	0.179895
77100	0.298886	0.179902
77200	0.298764	0.179745
77300	0.298579	0.179932
77400	0.298635	0.179814
77500	0.298634	0.179832
77600	0.298724	0.179773
77700	0.298382	0.179825
77800	0.298327	0.179806
77900	0.298173	0.179869
78000	0.298117	0.179762
78100	0.298042	0.179876
78200	0.298006	0.179877
78300	0.297707	0.179817
78400	0.297461	0.179911
78500	0.297479	0.179855
78600	0.297523	0.179874
78700	0.297396	0.179795
78800	0.297359	0.1799
78900	0.297273	0.179901
79000	0.297062	0.179823
79100	0.29704	0.179804
79200	0.296901	0.179769
79300	0.296703	0.179764
79400	0.296818	0.179856
79500	0.296709	0.179735
79600	0.296678	0.179734
79700	0.296468	0.179874
79800	0.296297	0.179824
79900	0.296414	0.179868
80000	0.296162	0.179846
80100	0.29617	0.179877
80200	0.296112	0.17991
80300	0.296125	0.179799
80400	0.296109	0.179818
80500	0.295838	0.179756
80600	0.295868	0.17989
80700	0.295973	0.179861
80800	0.295829	0.179826
80900	0.295689	0.179753
81000	0.295657	0.179833
81100	0.295632	0.179773
81200	0.295595	0.179838
81300	0.295334	0.179862
81400	0.295182	0.179811
81500	0.295121	0.179802
81600	0.295124	0.179835
81700	0.295172	0.179822
81800	0.295114	0.179688
81900	0.295074	0.179803
82000	0.295041	0.179813
82100	0.294916	0.179824
82200	0.294849	0.179794
82300	0.294478	0.179831
82400	0.294677	0.179853
82500	0.294326	0.179771
82600	0.294276	0.179783
82700	0.294256	0.179825
82800	0.294472	0.179796
82900	0.293951	0.179832
83000	0.293935	0.179799
83100	0.293834	0.17979
83200	0.293833	0.179785
83300	0.293833	0.179778
83400	0.293555	0.179841
83500	0.293483	0.179787
83600	0.293196	0.179822
83700	0.293477	0.179788
83800	0.29316	0.179804
83900	0.293018	0.179794
84000	0.293275	0.179794
84100	0.293126	0.179725
84200	0.293034	0.179821
84300	0.293056	0.179795
84400	0.29289	0.179859
84500	0.292774	0.179749
84600	0.292709	0.179774
84700	0.292523	0.179722
84800	0.292579	0.179846
84900	0.292377	0.179772
85000	0.292415	0.17982
85100	0.292269	0.179907
85200	0.292261	0.179816
85300	0.292296	0.179833
85400	0.292147	0.179893
85500	0.292146	0.179808
85600	0.291955	0.179811
85700	0.291986	0.179824
85800	0.291765	0.179801
85900	0.291856	0.179765
86000	0.291749	0.179812
86100	0.291709	0.179851
86200	0.291559	0.179879
86300	0.291343	0.17995
86400	0.291517	0.179865
86500	0.291463	0.179871
86600	0.291372	0.179877
86700	0.291209	0.179831
86800	0.291119	0.179763
86900	0.291101	0.17982
87000	0.290924	0.179876
87100	0.290777	0.179796
87200	0.290465	0.179808
87300	0.290646	0.179817
87400	0.290587	0.179766
87500	0.290502	0.179785
87600	0.290643	0.179758
87700	0.290418	0.179805
87800	0.290464	0.179843
87900	0.290499	0.179857
88000	0.290486	0.17987
88100	0.290201	0.179842
88200	0.290102	0.179855
88300	0.290077	0.179908
88400	0.29013	0.179839
88500	0.289895	0.179822
88600	0.289853	0.179802
88700	0.289928	0.179869
88800	0.289715	0.179794
88900	0.289745	0.179813
89000	0.289476	0.179767
89100	0.289583	0.179717
89200	0.289523	0.179753
89300	0.289326	0.179764
89400	0.289117	0.179751
89500	0.289092	0.179777
89600	0.289028	0.179769
89700	0.288837	0.179726
89800	0.289137	0.17976
89900	0.288718	0.179816
90000	0.288754	0.179813
90100	0.288707	0.179786
90200	0.288989	0.179836
90300	0.28867	0.179732
90400	0.288623	0.179714
90500	0.288737	0.179823
90600	0.288535	0.179785
90700	0.288402	0.179827
90800	0.28854	0.1798
90900	0.288436	0.179739
91000	0.28828	0.179688
91100	0.288173	0.179746
91200	0.28811	0.179823
91300	0.288077	0.17972
91400	0.28813	0.179857
91500	0.287912	0.179782
91600	0.288069	0.179772
91700	0.287962	0.179706
91800	0.287812	0.179743
91900	0.287875	0.179785
92000	0.287693	0.17975
92100	0.287696	0.179746
92200	0.287459	0.179775
92300	0.287553	0.179753
92400	0.287315	0.179718
92500	0.287238	0.179752
92600	0.28714	0.179737
92700	0.286961	0.17968
92800	0.286806	0.17967
92900	0.286637	0.179614
93000	0.286838	0.179654
93100	0.2868	0.179761
93200	0.286711	0.179628
93300	0.286558	0.179802
93400	0.286569	0.179719
93500	0.286778	0.179707
93600	0.286655	0.179628
93700	0.28626	0.179622
93800	0.286144	0.179592
93900	0.286232	0.179647
94000	0.286163	0.179707
94100	0.286022	0.179615
94200	0.285966	0.179728
94300	0.285882	0.179634
94400	0.285972	0.179692
94500	0.28574	0.179697
94600	0.285721	0.179659
94700	0.285901	0.179738
94800	0.285767	0.179607
94900	0.285653	0.179606
95000	0.285766	0.179679
95100	0.285639	0.179723
95200	0.285537	0.179697
95300	0.285492	0.17963
95400	0.285358	0.179705
95500	0.285381	0.179719
95600	0.285252	0.179709
95700	0.28533	0.179686
95800	0.285041	0.179647
95900	0.285164	0.17964
96000	0.284984	0.17964
96100	0.284929	0.179739
96200	0.284955	0.179683
96300	0.284853	0.179662
96400	0.28497	0.179746
96500	0.28485	0.179701
96600	0.284785	0.179599
96700	0.284648	0.179707
96800	0.284512	0.179689
96900	0.284456	0.179592
97000	0.284377	0.179729
97100	0.284376	0.179718
97200	0.284392	0.179683
97300	0.284184	0.179658
97400	0.284111	0.179667
97500	0.284041	0.179689
97600	0.283996	0.179635
97700	0.283882	0.179739
97800	0.283803	0.179726
97900	0.283765	0.179752
98000	0.283929	0.179627
98100	0.283609	0.17971
98200	0.283553	0.179637
98300	0.283526	0.179606
98400	0.283574	0.179661
98500	0.28347	0.179686
98600	0.283364	0.179656
98700	0.283391	0.17969
98800	0.28326	0.179677
98900	0.283354	0.179625
99000	0.283143	0.179714
99100	0.282918	0.179631
99200	0.282846	0.179656
99300	0.283046	0.179674
99400	0.282815	0.179758
99500	0.282838	0.179669
99600	0.282937	0.179733
99700	0.282811	0.179635
99800	0.282548	0.179652
99900	0.28248	0.179596
100000	0.282622	0.179568
100100	0.282354	0.179585
100200	0.282435	0.179672
100300	0.282299	0.179694
100400	0.282264	0.179712
100500	0.282229	0.179719
100600	0.282263	0.179684
100700	0.282231	0.179641
100800	0.282005	0.179552
100900	0.28215	0.179736
101000	0.281873	0.179704
101100	0.281851	0.179662
101200	0.281613	0.179621
101300	0.281809	0.179635
101400	0.281666	0.179628
101500	0.281683	0.179718
101600	0.281504	0.179633
101700	0.281176	0.179601
101800	0.281325	0.179565
101900	0.280903	0.179561
102000	0.281158	0.179635
102100	0.281212	0.179649
102200	0.280883	0.179627
102300	0.280703	0.1796
102400	0.280768	0.17959
102500	0.28067	0.179611
102600	0.280601	0.179575
102700	0.280718	0.179672
102800	0.280505	0.179575
102900	0.280555	0.17973
103000	0.280663	0.179617
103100	0.280375	0.179602
103200	0.280255	0.17976
103300	0.280382	0.179672
103400	0.280552	0.1797
103500	0.280187	0.1796
103600	0.28016	0.17964
103700	0.280063	0.179567
103800	0.280055	0.179583
103900	0.27998	0.179627
104000	0.280012	0.179521
104100	0.279835	0.179589
104200	0.279765	0.179576
104300	0.279752	0.179693
104400	0.279823	0.17958
104500	0.279893	0.179547
104600	0.279425	0.179473
104700	0.279441	0.179531
104800	0.279506	0.179587
104900	0.279378	0.179639
105000	0.279332	0.179588
105100	0.279216	0.179554
105200	0.27918	0.179632
105300	0.279244	0.179604
105400	0.279136	0.179588
105500	0.279204	0.179542
105600	0.279052	0.179556
105700	0.278993	0.179628
105800	0.278794	0.179514
105900	0.278852	0.179587
106000	0.278804	0.179503
106100	0.278615	0.17955
106200	0.278779	0.179619
106300	0.278584	0.179481
106400	0.278564	0.179497
106500	0.278455	0.179422
106600	0.27853	0.179469
106700	0.278353	0.179524
106800	0.278357	0.179489
106900	0.278393	0.17967
107000	0.278279	0.179622
107100	0.278236	0.17956
107200	0.278304	0.179596
107300	0.2782	0.179554
107400	0.278104	0.179567
107500	0.277989	0.179523
107600	0.277888	0.179581
107700	0.277814	0.179591
107800	0.277533	0.179601
107900	0.277619	0.179584
108000	0.277641	0.179528
108100	0.277714	0.179484
108200	0.277738	0.17956
108300	0.277367	0.179557
108400	0.277697	0.179604
108500	0.277576	0.179562
108600	0.277388	0.179551
108700	0.277279	0.179675
108800	0.277436	0.179578
108900	0.277271	0.179433
109000	0.276992	0.179499
109100	0.276863	0.179533
109200	0.276707	0.179547
109300	0.276752	0.179592
109400	0.2767	0.179553
109500	0.276677	0.179486
109600	0.276436	0.179415
109700	0.276619	0.179476
109800	0.276549	0.179517
109900	0.276552	0.179518
110000	0.276531	0.179517
110100	0.276428	0.179485
110200	0.276259	0.179583
110300	0.276535	0.179483
110400	0.276203	0.179473
110500	0.276094	0.179476
110600	0.276049	0.179422
110700	0.276125	0.179473
110800	0.275948	0.179597
110900	0.275829	0.179537
111000	0.275649	0.179441
111100	0.275826	0.179462
111200	0.275646	0.17953
111300	0.275691	0.179485
111400	0.275662	0.179395
111500	0.275351	0.179577
111600	0.275431	0.179531
111700	0.275219	0.179478
111800	0.275353	0.1795
111900	0.27522	0.17958
112000	0.275366	0.179511
112100	0.275227	0.17952
112200	0.274975	0.179421
112300	0.274994	0.179462
112400	0.275053	0.179432
112500	0.275027	0.179547
112600	0.275097	0.179452
112700	0.274795	0.179488
112800	0.274757	0.17943
112900	0.274819	0.179514
113000	0.274693	0.179563
113100	0.274651	0.179556
113200	0.274675	0.179454
113300	0.274458	0.179512
113400	0.274378	0.179485
113500	0.274337	0.179514
113600	0.274222	0.179631
113700	0.274268	0.179529
113800	0.274338	0.179674
113900	0.27423	0.179603
114000	0.274061	0.17957
114100	0.274008	0.179521
114200	0.273978	0.179478
114300	0.273824	0.179491
114400	0.27386	0.17954
114500	0.27372	0.179542
114600	0.273741	0.179528
114700	0.273849	0.179582
114800	0.273893	0.179535
114900	0.273817	0.179541
115000	0.273682	0.17955
115100	0.273806	0.179437
115200	0.273797	0.179404
115300	0.273633	0.17951
115400	0.273655	0.179444
115500	0.273555	0.179522
115600	0.273493	0.179459
115700	0.273609	0.179557
115800	0.273411	0.179571
115900	0.273106	0.179448
116000	0.273198	0.179507
116100	0.273133	0.179493
116200	0.272933	0.179579
116300	0.272819	0.179409
116400	0.272968	0.179445
116500	0.273003	0.179449
116600	0.273014	0.179435
116700	0.272871	0.179553
116800	0.272463	0.179557
116900	0.272647	0.179439
117000	0.272431	0.17952
117100	0.272593	0.179438
117200	0.272438	0.179419
117300	0.272351	0.179521
117400	0.272199	0.179434
117500	0.272192	0.179415
117600	0.272403	0.179627
117700	0.272381	0.179474
117800	0.272317	0.179353
117900	0.272288	0.179417
118000	0.272271	0.179544
118100	0.272116	0.179609
118200	0.271811	0.179432
118300	0.272027	0.179502
118400	0.272061	0.179417
118500	0.272093	0.179506
118600	0.27186	0.179447
118700	0.271846	0.179535
118800	0.271548	0.179424
118900	0.271664	0.17942
119000	0.271559	0.179434
119100	0.271352	0.179418
119200	0.27133	0.179409
119300	0.271375	0.179388
119400	0.271406	0.179455
119500	0.271219	0.179405
119600	0.271246	0.179449
119700	0.27125	0.179399
119800	0.271246	0.179415
119900	0.271033	0.179496
120000	0.270842	0.179501
120100	0.270982	0.179472
120200	0.271019	0.179447
120300	0.270968	0.179431
120400	0.270796	0.179379
120500	0.270697	0.179539
120600	0.270837	0.179442
120700	0.270597	0.179407
120800	0.270581	0.179404
120900	0.270632	0.179326
121000	0.27061	0.179419
121100	0.270821	0.179329
121200	0.270393	0.179452
121300	0.270337	0.179408
121400	0.270325	0.17947
121500	0.270355	0.179476
121600	0.270169	0.179434
121700	0.270107	0.179508
121800	0.270096	0.179334
121900	0.269897	0.179377
122000	0.269814	0.179405
122100	0.26967	0.17939
122200	0.269774	0.179393
122300	0.269765	0.179352
122400	0.269801	0.179388
122500	0.26981	0.179429
122600	0.26973	0.179477
122700	0.269798	0.179365
122800	0.269583	0.179411
122900	0.269548	0.179426
123000	0.269595	0.179456
123100	0.269228	0.179383
123200	0.269344	0.179439
123300	0.269213	0.17938
123400	0.269305	0.179548
123500	0.269028	0.1795
123600	0.269133	0.179467
123700	0.269187	0.179447
123800	0.269078	0.179382
123900	0.268981	0.179428
124000	0.268841	0.179458
124100	0.268763	0.1794
124200	0.268705	0.179381
124300	0.268652	0.179461
124400	0.268698	0.179494
124500	0.268706	0.179494
124600	0.268585	0.179501
124700	0.268517	0.179499
124800	0.268473	0.17937
124900	0.268423	0.179425
125000	0.268313	0.179414
125100	0.268429	0.179437
125200	0.26823	0.179436
125300	0.268211	0.179426
125400	0.268045	0.179432
125500	0.268186	0.179409
125600	0.267785	0.179468
125700	0.268097	0.179413
125800	0.267939	0.179389
125900	0.267902	0.179432
126000	0.267683	0.179408
126100	0.267606	0.179429
126200	0.267811	0.179437
126300	0.267732	0.179409
126400	0.267573	0.179472
126500	0.267345	0.179477
126600	0.267252	0.179369
126700	0.267367	0.17945
126800	0.267216	0.179364
126900	0.267402	0.179446
127000	0.267441	0.179393
127100	0.267464	0.17936
127200	0.267211	0.179414
127300	0.267242	0.179417
127400	0.266976	0.17944
127500	0.267074	0.179396
127600	0.26697	0.179374
127700	0.267073	0.179345
127800	0.267159	0.17947
127900	0.267232	0.179398
128000	0.26701	0.179418
128100	0.266707	0.179405
128200	0.266954	0.179493
128300	0.266586	0.179446
128400	0.266704	0.17937
128500	0.266755	0.179377
128600	0.266316	0.179417
128700	0.266451	0.179409
128800	0.266427	0.179391
128900	0.26642	0.179422
129000	0.266344	0.17941
129100	0.266205	0.179374
129200	0.266324	0.17945
129300	0.266238	0.179363
129400	0.266304	0.1794
129500	0.266259	0.179397
129600	0.266458	0.179417
129700	0.266244	0.179476
129800	0.266299	0.179442
129900	0.266115	0.179373
130000	0.266311	0.179326
130100	0.265988	0.179375
130200	0.266145	0.179427
130300	0.266075	0.179448
130400	0.266026	0.179458
130500	0.265769	0.179369
130600	0.26563	0.179471
130700	0.265735	0.179466
130800	0.265564	0.179452
130900	0.265527	0.179411
131000	0.265643	0.179474
131100	0.265509	0.179414
131200	0.265503	0.179368
131300	0.265421	0.179488
131400	0.265238	0.179402
131500	0.265296	0.179393
131600	0.265185	0.179397
131700	0.265133	0.179419
131800	0.265084	0.179358
131900	0.265213	0.179343
132000	0.265186	0.179299
132100	0.265065	0.179317
132200	0.265132	0.17936
132300	0.265059	0.179331
132400	0.26484	0.179398
132500	0.264758	0.179415
132600	0.264821	0.179428
132700	0.26449	0.179216
132800	0.264448	0.179364
132900	0.264585	0.179358
133000	0.264397	0.179345
133100	0.264314	0.179442
133200	0.264263	0.179323
133300	0.264417	0.179506
133400	0.264112	0.179374
133500	0.264094	0.179371
133600	0.264022	0.179461
133700	0.264196	0.179403
133800	0.264022	0.179372
133900	0.264044	0.179394
134000	0.264036	0.179286
134100	0.263925	0.179369
134200	0.263846	0.17936
134300	0.263786	0.179293
134400	0.263702	0.179354
134500	0.263857	0.179381
134600	0.26379	0.179411
134700	0.263722	0.179415
134800	0.263721	0.179399
134900	0.263517	0.179371
135000	0.263451	0.17938
135100	0.263287	0.179431
135200	0.263242	0.179397
135300	0.263434	0.179376
135400	0.26322	0.179419
135500	0.263258	0.179379
135600	0.263132	0.179369
135700	0.263049	0.179365
135800	0.262946	0.179462
135900	0.262965	0.179461
136000	0.263109	0.179406
136100	0.262974	0.179436
136200	0.26309	0.179352
136300	0.263057	0.179341
136400	0.262921	0.179353
136500	0.262894	0.179335
136600	0.262691	0.179342
136700	0.262705	0.179325
136800	0.262566	0.179435
136900	0.262481	0.179361
137000	0.262419	0.179414
137100	0.262445	0.179374
137200	0.262531	0.179383
137300	0.262119	0.179352
137400	0.262226	0.179404
137500	0.262167	0.179427
137600	0.262256	0.179388
137700	0.262193	0.179363
137800	0.26212	0.179352
137900	0.262034	0.179344
138000	0.262063	0.179343
138100	0.261977	0.179433
138200	0.261787	0.179382
138300	0.261795	0.179385
138400	0.261837	0.179419
138500	0.261724	0.179375
138600	0.261914	0.179392
138700	0.261775	0.179274
138800	0.261633	0.179271
138900	0.261558	0.17927
139000	0.261446	0.179285
139100	0.261546	0.17931
139200	0.261465	0.17939
139300	0.261399	0.179307
139400	0.261245	0.179316
139500	0.261294	0.179355
139600	0.261304	0.179401
139700	0.261008	0.179398
139800	0.260928	0.179271
139900	0.261166	0.179295
140000	0.260852	0.179301
140100	0.261021	0.179426
140200	0.260876	0.17933
140300	0.260743	0.179341
140400	0.260852	0.179304
140500	0.260628	0.179254
140600	0.260786	0.179251
140700	0.260377	0.179297
140800	0.260475	0.179247
140900	0.260631	0.179317
141000	0.260551	0.179327
141100	0.260427	0.179259
141200	0.260379	0.1792
141300	0.260389	0.179267
141400	0.260162	0.179272
141500	0.260269	0.179241
141600	0.2602	0.179289
141700	0.260149	0.179215
141800	0.260075	0.179235
141900	0.260099	0.179351
142000	0.259906	0.179313
142100	0.260077	0.179256
142200	0.259916	0.179275
142300	0.260001	0.179382
142400	0.259809	0.179247
142500	0.259955	0.179312
142600	0.259785	0.17934
142700	0.259672	0.179274
142800	0.259556	0.179296
142900	0.259514	0.179312
143000	0.259366	0.179319
143100	0.259466	0.179299
143200	0.259247	0.179283
143300	0.259314	0.179211
143400	0.259148	0.17935
143500	0.259123	0.179207
143600	0.259193	0.179264
143700	0.259037	0.179294
143800	0.25902	0.179283
143900	0.258909	0.179245
144000	0.258913	0.179172
144100	0.258815	0.17921
144200	0.258746	0.179253
144300	0.258981	0.17919
144400	0.258854	0.179233
144500	0.258831	0.179358
144600	0.258744	0.179208
144700	0.258501	0.179245
144800	0.25856	0.179279
144900	0.258438	0.17931
145000	0.258461	0.179201
145100	0.258689	0.17929
145200	0.258489	0.179212
145300	0.258619	0.179418
145400	0.258459	0.179312
145500	0.258327	0.179267
145600	0.258349	0.179314
145700	0.258508	0.179366
145800	0.258345	0.179312
145900	0.258086	0.179326
146000	0.2583	0.179265
146100	0.258223	0.179322
146200	0.258278	0.179331
146300	0.258322	0.179332
146400	0.258258	0.179226
146500	0.258035	0.179256
146600	0.258036	0.179217
146700	0.258057	0.179226
146800	0.257858	0.17919
146900	0.257851	0.179274
147000	0.257799	0.179198
147100	0.257622	0.179287
147200	0.257639	0.179283
147300	0.257639	0.179295
147400	0.257558	0.179309
147500	0.257439	0.179243
147600	0.257455	0.17929
147700	0.25748	0.179326
147800	0.257494	0.179184
147900	0.257407	0.179273
148000	0.257363	0.179279
148100	0.257318	0.179282
148200	0.257149	0.179217
148300	0.257251	0.179276
148400	0.257182	0.179274
148500	0.256901	0.179298
148600	0.257024	0.17923
148700	0.256833	0.179228
148800	0.256987	0.179286
148900	0.256747	0.179223
149000	0.256755	0.179209
149100	0.2566	0.179225
149200	0.256647	0.179214
149300	0.256562	0.179225
149400	0.256571	0.179195
149500	0.256631	0.179252
149600	0.256508	0.179307
149700	0.256615	0.179187
149800	0.256552	0.179271
149900	0.256312	0.179298
150000	0.256077	0.179233
150100	0.256105	0.179214
150200	0.256197	0.179293
150300	0.256171	0.179253
150400	0.25621	0.179293
150500	0.256104	0.179188
150600	0.256128	0.17923
150700	0.255959	0.179289
150800	0.255783	0.179299
150900	0.25577	0.179187
151000	0.255955	0.179361
151100	0.255833	0.179247
151200	0.255671	0.179255
151300	0.255642	0.179263
151400	0.255639	0.179229
151500	0.255692	0.179278
151600	0.255715	0.179173
151700	0.255545	0.179261
151800	0.255605	0.179235
151900	0.255666	0.17932
152000	0.25546	0.17925
152100	0.255189	0.179225
152200	0.25536	0.17921
152300	0.255264	0.179237
152400	0.255225	0.179147
152500	0.255224	0.179192
152600	0.255173	0.179126
152700	0.255128	0.179149
152800	0.255071	0.179175
152900	0.254988	0.179266
153000	0.254881	0.179228
153100	0.254858	0.179302
153200	0.255105	0.179244
153300	0.255032	0.179254
153400	0.254919	0.179314
153500	0.255041	0.179124
153600	0.254853	0.179341
153700	0.254728	0.179241
153800	0.254766	0.17932
153900	0.254728	0.179257
154000	0.254791	0.179221
154100	0.254666	0.179235
154200	0.254707	0.179209
154300	0.254633	0.179174
154400	0.254497	0.179214
154500	0.25444	0.179325
154600	0.254437	0.179264
154700	0.254342	0.179227
154800	0.254344	0.179281
154900	0.254157	0.179254
155000	0.254315	0.1792
155100	0.25402	0.179164
155200	0.254145	0.179263
155300	0.254347	0.179198
155400	0.254267	0.179222
155500	0.254238	0.179148
155600	0.254109	0.179198
155700	0.254091	0.179268
155800	0.254199	0.179206
155900	0.254099	0.179221
156000	0.254138	0.179155
156100	0.254092	0.179165
156200	0.254054	0.179162
156300	0.254063	0.179107
156400	0.253901	0.179199
156500	0.253937	0.17911
156600	0.25394	0.179194
156700	0.253623	0.179078
156800	0.253597	0.179178
156900	0.253477	0.179173
157000	0.25361	0.179123
157100	0.253684	0.179128
157200	0.253651	0.17918
157300	0.253575	0.179193
157400	0.253399	0.179254
157500	0.253386	0.179239
157600	0.253368	0.179269
157700	0.253083	0.179133
157800	0.253282	0.179158
157900	0.253256	0.179141
158000	0.253099	0.179193
158100	0.253233	0.179128
158200	0.253148	0.17909
158300	0.253262	0.179171
158400	0.253128	0.179137
158500	0.252867	0.17916
158600	0.253006	0.179161
158700	0.252885	0.179146
158800	0.252892	0.179086
158900	0.252745	0.179156
159000	0.252932	0.179191
159100	0.252921	0.179166
159200	0.252894	0.179244
159300	0.25281	0.179218
159400	0.252905	0.179251
159500	0.252872	0.179156
159600	0.252913	0.179145
159700	0.252647	0.179116
159800	0.252764	0.179088
159900	0.252725	0.179164
160000	0.252679	0.179152
160100	0.252557	0.179253
160200	0.252741	0.179239
160300	0.252583	0.179188
160400	0.252393	0.179182
160500	0.252521	0.179151
160600	0.252536	0.179117
160700	0.252376	0.179178
160800	0.252433	0.179217
160900	0.252232	0.179251
161000	0.252306	0.179216
161100	0.252204	0.179235
161200	0.252187	0.179245
161300	0.252009	0.179159
161400	0.252061	0.179127
161500	0.251911	0.17924
161600	0.252086	0.179242
161700	0.252142	0.179183
161800	0.251874	0.179176
161900	0.251723	0.179157
162000	0.251762	0.179216
162100	0.25175	0.179205
162200	0.251515	0.179212
162300	0.251863	0.179149
162400	0.25168	0.179237
162500	0.251619	0.179162
162600	0.251585	0.179193
162700	0.251596	0.179249
162800	0.251632	0.179132
162900	0.251575	0.179146
163000	0.251531	0.179173
163100	0.251529	0.179167
163200	0.251383	0.179201
163300	0.251254	0.179186
163400	0.251287	0.179223
163500	0.251213	0.179132
163600	0.25122	0.179211
163700	0.251111	0.179211
163800	0.251107	0.179179
163900	0.251168	0.179158
164000	0.251092	0.179217
164100	0.251239	0.179201
164200	0.251188	0.179148
164300	0.251127	0.179202
164400	0.250884	0.179159
164500	0.25087	0.179175
164600	0.250931	0.179305
164700	0.250811	0.179158
164800	0.250899	0.179111
164900	0.250752	0.179196
165000	0.250717	0.179083
165100	0.250752	0.179206
165200	0.250588	0.179171
165300	0.250562	0.179188
165400	0.250523	0.179168
165500	0.250658	0.179244
165600	0.250533	0.179189
165700	0.250522	0.179088
165800	0.250343	0.179179
165900	0.250237	0.179144
166000	0.250216	0.179173
166100	0.249997	0.179198
166200	0.250009	0.179175
166300	0.249988	0.179155
166400	0.250192	0.179086
166500	0.249918	0.179082
166600	0.249838	0.179187
166700	0.249716	0.17921
166800	0.249736	0.179185
166900	0.249858	0.179149
167000	0.249635	0.179146
167100	0.249518	0.179195
167200	0.24959	0.179191
167300	0.249662	0.179111
167400	0.249574	0.179066
167500	0.249521	0.179113
167600	0.249541	0.179141
167700	0.249501	0.179188
167800	0.24932	0.179113
167900	0.249579	0.179074
168000	0.249387	0.178986
168100	0.249426	0.179081
168200	0.249329	0.179104
168300	0.249352	0.179042
168400	0.249309	0.179081
168500	0.249016	0.179112
168600	0.249231	0.179134
168700	0.249236	0.179108
168800	0.249163	0.179096
168900	0.248919	0.17914
169000	0.249045	0.179118
169100	0.248877	0.179035
169200	0.249209	0.179037
169300	0.248985	0.179057
169400	0.249046	0.17906
169500	0.24894	0.179045
169600	0.248667	0.17906
169700	0.248741	0.17909
169800	0.248895	0.179078
169900	0.248813	0.179128
170000	0.248648	0.179018
170100	0.248553	0.179092
170200	0.248564	0.179135
170300	0.248713	0.179078
170400	0.248504	0.179107
170500	0.248542	0.179089
170600	0.248508	0.179148
170700	0.248424	0.1791
170800	0.248271	0.179056
170900	0.248318	0.179183
171000	0.248345	0.179074
171100	0.248172	0.179082
171200	0.248178	0.179049
171300	0.248296	0.179121
171400	0.248244	0.17904
171500	0.248296	0.179177
171600	0.248188	0.179039
171700	0.248228	0.179061
171800	0.248179	0.179073
171900	0.248256	0.179042
172000	0.24807	0.179045
172100	0.248118	0.179108
172200	0.247952	0.179035
172300	0.247899	0.179125
172400	0.247934	0.179058
172500	0.247851	0.179067
172600	0.247974	0.179053
172700	0.2478	0.179098
172800	0.247594	0.179034
172900	0.247595	0.179108
173000	0.247663	0.179046
173100	0.247757	0.179027
173200	0.247682	0.17904
173300	0.247548	0.179046
173400	0.24767	0.179024
173500	0.24748	0.179032
173600	0.247698	0.179122
173700	0.24765	0.179095
173800	0.247569	0.179044
173900	0.247431	0.17906
174000	0.247318	0.17913
174100	0.247346	0.179157
174200	0.247273	0.179021
174300	0.247345	0.179091
174400	0.247472	0.179188
174500	0.247243	0.179149
174600	0.247173	0.179072
174700	0.247224	0.17909
174800	0.247078	0.17904
174900	0.247144	0.179112
175000	0.2471	0.179077
175100	0.246875	0.179083
175200	0.247041	0.179173
175300	0.247204	0.179124
175400	0.247103	0.17911
175500	0.247157	0.179089
175600	0.246968	0.179111
175700	0.247063	0.179097
175800	0.246983	0.179078
175900	0.246987	0.179089
176000	0.24679	0.179108
176100	0.246769	0.179068
176200	0.246627	0.179072
176300	0.246756	0.17901
176400	0.24678	0.179074
176500	0.24668	0.17901
176600	0.246591	0.17905
176700	0.246669	0.179005
176800	0.24671	0.178921
176900	0.24663	0.179102
177000	0.246567	0.179081
177100	0.246582	0.179076
177200	0.246418	0.179065
177300	0.246353	0.179032
177400	0.246486	0.17899
177500	0.246259	0.178983
177600	0.246234	0.179023
177700	0.246096	0.179109
177800	0.246055	0.179055
177900	0.245962	0.179005
178000	0.246074	0.179066
178100	0.246182	0.179067
178200	0.245836	0.178982
178300	0.245873	0.179152
178400	0.245788	0.179059
178500	0.245696	0.179009
178600	0.245519	0.178928
178700	0.245633	0.179064
178800	0.245721	0.179029
178900	0.245529	0.178966
179000	0.245569	0.179072
179100	0.245441	0.178989
179200	0.245456	0.179152
179300	0.245244	0.179003
179400	0.245386	0.179017
179500	0.245408	0.179017
179600	0.245184	0.179028
179700	0.245107	0.178955
179800	0.245095	0.179073
179900	0.24496	0.178997
180000	0.244925	0.179081
180100	0.244892	0.179053
180200	0.244932	0.179058
180300	0.244777	0.179065
180400	0.244781	0.179027
180500	0.24486	0.179077
180600	0.244912	0.179064
180700	0.244866	0.179064
180800	0.244696	0.179044
180900	0.244642	0.179008
181000	0.244577	0.179013
181100	0.244537	0.178962
181200	0.244514	0.179031
181300	0.244185	0.178946
181400	0.244346	0.179019
181500	0.244384	0.178934
181600	0.244263	0.178942
181700	0.244272	0.178947
181800	0.244185	0.178963
181900	0.244129	0.179036
182000	0.244066	0.179004
182100	0.244122	0.179112
182200	0.244029	0.179052
182300	0.243965	0.179094
182400	0.244006	0.178924
182500	0.243892	0.178963
182600	0.243912	0.179019
182700	0.244145	0.17907
182800	0.244101	0.179004
182900	0.243978	0.179103
183000	0.243782	0.178943
183100	0.243801	0.179024
183200	0.243776	0.179015
183300	0.243518	0.179056
183400	0.24373	0.179049
183500	0.243604	0.179058
183600	0.243628	0.179092
183700	0.24347	0.179073
183800	0.243412	0.179043
183900	0.243455	0.179075
184000	0.243332	0.179021
184100	0.24344	0.17899
184200	0.243339	0.17914
184300	0.243179	0.179032
184400	0.243112	0.179082
184500	0.243232	0.17906
184600	0.243162	0.179101
184700	0.2432	0.179059
184800	0.243179	0.179053
184900	0.243163	0.179023
185000	0.24301	0.17905
185100	0.242914	0.178968
185200	0.242834	0.179097
185300	0.242841	0.17902
185400	0.242765	0.179097
185500	0.242843	0.179003
185600	0.242759	0.179034
185700	0.242739	0.178989
185800	0.24285	0.179046
185900	0.242755	0.179004
186000	0.242706	0.179024
186100	0.242856	0.178932
186200	0.242613	0.178954
186300	0.242565	0.179069
186400	0.242528	0.178994
186500	0.242598	0.178928
186600	0.242623	0.179022
186700	0.242478	0.179049
186800	0.242387	0.179017
186900	0.242613	0.178971
187000	0.242611	0.178963
187100	0.242502	0.179106
187200	0.242293	0.179059
187300	0.242229	0.179039
187400	0.242186	0.179054
187500	0.242134	0.179074
187600	0.242249	0.178992
187700	0.242244	0.17907
187800	0.242021	0.179099
187900	0.242079	0.179035
188000	0.242082	0.179015
188100	0.24194	0.17896
188200	0.242151	0.179001
188300	0.241927	0.178999
188400	0.242009	0.179063
188500	0.241926	0.179075
188600	0.241992	0.179053
188700	0.241844	0.179052
188800	0.241794	0.179044
188900	0.241621	0.179026
189000	0.241637	0.179065
189100	0.241772	0.179033
189200	0.24175	0.179006
189300	0.241772	0.179061
189400	0.241655	0.179034
189500	0.241566	0.179065
189600	0.241538	0.179086
189700	0.241289	0.179048
189800	0.2414	0.179013
189900	0.241447	0.179061
190000	0.241553	0.179085
190100	0.241403	0.178984
190200	0.241431	0.179023
190300	0.241417	0.17895
190400	0.241241	0.178998
190500	0.241207	0.178935
190600	0.241168	0.178978
190700	0.241276	0.179056
190800	0.241439	0.178901
190900	0.241191	0.17904
191000	0.241031	0.179052
191100	0.241192	0.179017
191200	0.241101	0.178981
191300	0.241049	0.178952
191400	0.24113	0.179028
191500	0.241189	0.179093
191600	0.24099	0.179023
191700	0.240787	0.179
191800	0.240939	0.179009
191900	0.240942	0.178942
192000	0.240769	0.179071
192100	0.240691	0.179035
192200	0.240714	0.178945
192300	0.240622	0.178974
192400	0.24073	0.179006
192500	0.240766	0.179044
192600	0.240678	0.178954
192700	0.240678	0.178933
192800	0.240577	0.178922
192900	0.240375	0.178965
193000	0.240611	0.178987
193100	0.240442	0.178925
193200	0.240618	0.179046
193300	0.240438	0.179023
193400	0.240147	0.179064
193500	0.240441	0.17901
193600	0.240159	0.178929
193700	0.240226	0.178912
193800	0.240296	0.178968
193900	0.240284	0.178985
194000	0.240229	0.178938
194100	0.240229	0.179082
194200	0.239903	0.17899
194300	0.240036	0.179024
194400	0.240054	0.178887
194500	0.239922	0.178901
194600	0.239865	0.179
194700	0.239953	0.178966
194800	0.240102	0.179016
194900	0.239992	0.179
195000	0.24002	0.178943
195100	0.239798	0.178931
195200	0.239817	0.178981
195300	0.239674	0.179082
195400	0.239646	0.178971
195500	0.239767	0.178949
195600	0.23989	0.178913
195700	0.239723	0.178924
195800	0.239822	0.178885
195900	0.239373	0.179075
196000	0.239483	0.179007
196100	0.239545	0.178979
196200	0.239611	0.178992
196300	0.23943	0.179013
196400	0.239463	0.178989
196500	0.239311	0.178926
196600	0.2392	0.178957
196700	0.239222	0.178969
196800	0.238944	0.178981
196900	0.239098	0.178948
197000	0.23903	0.179037
197100	0.239193	0.178965
197200	0.239191	0.178978
197300	0.239079	0.179045
197400	0.23899	0.179016
197500	0.238951	0.178972
197600	0.239127	0.179047
197700	0.238961	0.178974
197800	0.238795	0.179031
197900	0.238761	0.17901
198000	0.238565	0.179052
198100	0.238677	0.178947
198200	0.238707	0.179002
198300	0.238461	0.178889
198400	0.238394	0.178939
198500	0.238659	0.178946
198600	0.238587	0.178892
198700	0.238695	0.179016
198800	0.238505	0.178957
198900	0.238455	0.178962
[truncated: 3,012 more rows]

## Sheet: Table S9
Table S9. Genes located in the selected regions between Angora and wild rabbits
Gene
CADM1
REXO2
LOC108176944
RBM7
C1H11orf71
ZBTB16
LOC108176950
HTR3A
ALG9
PPP2R1B
SIK2
SMCO4
CCDC67
NOX4
GRM5
INVS
ERP44
STX17
NR4A3
TGFBR1
COL15A1
FAM168A
DENND5A
LOC100008770
INSC
LOC100342427
ANO3
SLC5A12
BBOX1
KIF18A
METTL15
WT1
LOC103351180
TCP11L1
CSTF3
RNF38
LOC100344965
ACCSL
EXT2
ALX4
LOC100343628
LOC100343874
LOC100344130
LOC100340210
LOC100344383
ADAMTSL1
PTPRD
SPATA6L
GLIS3
MAMDC2
TRPM3
LOC103347974
PRUNE2
DAPK1
DIRAS2
PRDM10
CLMP
LOC108176867
GRIK4
ARHGEF12
TMEM136
TRIM29
FAM188B
INHBA
GLI3
TMEM243
DMTF1
DDX56
TMED4
OGDH
KLHL7
NUPL2
IGF2BP3
TRA2A
CCDC126
FAM221A
ADGRV1
FAM172A
FBXL7
OSMR
PRKAA1
RPL37
CARD6
C6
PLCXD3
ITGA1
ACTBL2
KIF2A
DIMT1
IPO11
LOC100354788
RNF180
LOC100355797
LOC100343903
LOC100344156
LOC100344410
LOC100344660
LOC100348578
LOC100344914
LOC100345168
LOC100345425
LOC100345683
LOC100345939
TRDN
LOC103349878
MYB
LOC108177481
LOC108177387
TNFAIP3
LOC108177388
LOC108177389
PERP
ARFGEF3
UTRN
GRM1
LOC108177494
TULP4
WTAP
ACAT2
PACRG
LOC108177393
LOC103349946
QKI
LOC108177498
T
LOC103349956
TMEM217
TBC1D22B
NT5E
SNX14
LOC103349811
LOC100344662
LOC108177446
LOC108177445
ZNF292
GJB7
SMIM8
C12H6orf163
CFAP206
SLC35A1
RARS2
ORC3
AKIRIN2
CNR1
RNGTT
PNRC1
SRSF12
PM20D2
GABRR1
GABRR2
UBE2J1
RRAGD
ANKRD6
LYRM2
LOC103349813
MDN1
CASP8AP2
GJA10
BACH2
EPHA7
FUT9
UFL1
FHL5
GPR63
NDUFAF4
KLHL32
GRIK2
LOC100346633
WASF1
FYN
C13H1orf87
TRABD2B
MKNK1
KNCN
RPS6KA1
SLC2A5
SLC2A7
CA6
LOC108177748
ENO1
RERE
MRPS14
LOC108177625
TNN
TNR
ATF6
DUSP12
FCRLB
LOC100359306
PAPPA2
ASTN1
WDR47
CLCC1
LOC100342719
LOC100343733
RNPC3
LOC103350128
COL6A5
LOC100354960
BBX
CBLB
LOC100359149
ZNF654
CGGBP1
VGLL3
LOC103350578
CADM2
CAPN7
SH3BP5
GBE1
ROBO1
LOC108178019
ROBO2
USP25
NCAM2
LOC108177928
GRIK1
LOC100339009
DIP2A
RFTN1
LOC103350352
EPHB1
LOC103350398
PPP2R3A
PLCL2
LOC103350353
MSL2
TBC1D5
SOX14
CLDN18
NME9
MRAS
LOC108177934
COPB2
RBP2
LOC108177933
RBP1
NMNAT3
CLSTN2
LOC108177916
HPS3
CP
RNF13
KCNH8
PPM1L
BCHE
TRNAV-AAC
MYNN
LRRC34
LRRIQ4
PHC3
PRKCI
NCEH1
MCRIP2
ECT2
LOC100356310
SPATA16
NLGN1
NAALADL2
TTC14
CCDC39
FXR1
LOC100341365
LOC108177978
SOX2
BCL6
LOC103350534
LOC103350471
FGF12
DLG1
ROPN1
CASR
ANKRD50
LOC103350844
FAT4
LOC108178131
LARP1B
JADE1
LOC108178134
SCLT1
LOC103350856
DCHS2
LOC100358706
NR3C2
ARHGAP10
RNF150
MGAT4D
CLGN
PABPC4L
UGT8
LOC103350741
SLC39A8
SLC18A1
ATP6V1B2
LZTS1
TSPAN5
C15H4orf22
TNIP3
QRFPR
TRPC3
SPATA5
SFMBT2
LOC103351031
LOC103351032
SIPA1L2
LOC108178160
LOC108178186
DISC1
PLXDC2
CCDC185
LOC108178200
SUSD4
HLX
2022-03-01
GPATCH2
ESRRG
LOC108178206
KCNK2
LOC103350974
PPP2R5A
PLXNA2
CR1
CR2
KIAA1217
LGR6
RNPEP
TIMM17A
LOC108178224
LMOD1
BRINP3
VPS13C
SLTM
FAM63B
LOC103351108
TMOD3
LOC108178256
TMOD2
GLDN
BLOC1S6
SLC30A4
MGA
EIF2AK4
GPR176
NFATC4
LOC103351182
NYNRIN
CBLN3
LOC103351196
LOC103351201
TMEM260
LOC103351261
SLC35F4
C17H14orf37
OCA2
GABRG3
LOC103351269
UBE3A
LOC103351270
LOC103351277
LOC103351279
SNRPN
LOC108178324
LOC108178325
LOC108178365
NDN
MAGEL2
MKRN3
CHRNA7
APBA2
HERC1
SAMD8
DUSP13
KAT6B
MCU
LRRC20
NPFFR1
PPA1
SAR1A
TYSND1
AIFM2
LOC100343925
COL13A1
LOC108178478
LOC108178479
ZNF365
RTKN2
LOC103351358
HPSE2
ENTPD7
LOC100355645
CUTC
ABCC2
DNMBP
LOC103351405
LOC108178412
ERLIN1
CHUK
CWF19L1
LOC100346046
LOC100346306
WNT8B
SEC31B
NDUFB8
HIF1AN
PAX2
SLF2
SEMA4G
FBXW4
RBM20
LOC100343496
ZFAND4
2022-03-08
MCMBP
PAFAH1B1
CRK
NXN
EFCAB5
AATF
ZSWIM7
TMEM92
COL1A1
LOC103351547
LOC103351548
PPP1R9B
SAMD14
PDK2
ITGA3
CDK5RAP3
LOC108178554
PRR15L
PNPO
SP2
PROKR1
APLF
WDPCP
BCL11A
LOC108176354
LOC103347677
NRXN1
C2H2orf61
TTC7A
CAMKMT
LBH
YPEL5
LOC103347812
ALK
NBAS
TBC1D19
NCOA1
DNAJC27
LOC108178981
LOC103345114
GABRG1
FZD3
LOC103345349
DOCK5
LOC103345404
RWDD4
TRAPPC11
FAM149A
FAT1
UNC5D
LOC103346906
RNF149
LOC103346939
LOC100345317
LOC108176011
LOC108176013
MALL
NPHP1
LOC103347473
BUB1
ACOXL
BCL2L11
LOC103347509
ANAPC1
MERTK
TMEM87B
FBLN7
ZC3H8
ZC3H6
TTL
POLR1B
PSD4
PAX8
RIN3
LOC103351663
SLC24A4
LOC103351700
STON2
CEP128
TTLL5
C20H14orf1
FLVCR2
LOC108178627
RAD51B
LOC108178630
RDH12
RDH11
FUT8
SPPL3
LOC103351757
CCDC60
PRR14L
LRRCC1
COMMD10
CA1
CA3
NECAB1
C3H8orf88
PGGT1B
CCDC112
SAMD12
CHSY3
SQLE
KIAA0196
NSMCE2
LOC100353158
ASAP1
KCNQ3
ZFAT
LOC103344959
LOC103348141
TRAPPC9
TGFBI
LECT2
UBE2D2
FEM1C
IL12B
LOC108176486
TTC1
PWWP2A
GABRB2
KCNIP1
GABRP
RANBP17
TLX3
NPM1
FBXW11
STK10
STC2
LOC103347964
CPEB4
C3H5orf47
LOC100343708
LOC103347973
FAM193B
LOC103348008
LOC100351987
B4GALT7
COL23A1
SPIDR
LOC108176496
PXDNL
PCMTD1
ST18
FAM150A
RB1CC1
ATP6V1H
RGS20
TCEA1
LYPLA1
LOC100356693
SOX17
LOC100355685
LYN
LOC108176501
PLAG1
CHCHD7
LOC103348029
SDCBP
NSMAF
LOC100008743
LOC108176505
LOC108176507
BHLHE22
LOC100343291
ARMC1
PDE7A
LOC100342098
LOC103348037
LOC108176508
COPS5
CSPP1
CPA6
LOC108176510
LOC103348047
SULF1
SLCO5A1
EYA1
STAU2
UBE2W
TCEB1
TMEM70
PI15
CRISPLD1
PEX2
TRMT6
MCM8
CRLS1
CFAP61
CRNKL1
NAA20
RIN2
MACROD2
JAG1
SLX4IP
MKKS
SNAP25
PAK5
PLCB4
PLCB1
LOC103348254
FMNL3
TMBIM6
NCKAP5L
RACGAP1
ASIC1
LIMA1
LOC103344945
POU6F1
DAZAP2
SMAGP
BIN2
CELA1
GALNT6
KRT5
LOC100352913
LOC100347394
LOC100347647
KRT2
KRT1
KRT77
LOC100348136
LOC100357568
LOC100357823
LOC100358083
LOC100358341
PYM1
DGKA
SPRYD4
GLS2
RBMS2
BAZ2A
C4H12orf66
C4H12orf56
E2F1
NECAB3
ACTL10
C4H20orf144
CBFA2T2
LOC100341256
LOC103348339
TMTC3
DUSP6
LOC103348378
POC1B
GALNT4
CCER1
EPYC
KERA
LOC108176669
LUM
DCN
ANKS1B
ANO4
SLC5A8
BTBD11
RIC8B
CKAP4
CCDC102A
ADGRG5
ADGRG1
ADGRG3
VAC14
LSM14A
FKBP2
MKL2
SCN3A
TTC21B
CERS6
SP5
ERICH2
GAD1
HAT1
RAPGEF4
CHCHD3
LOC108176864
LOC103348788
HNRNPA3
NFE2L2
AGPS
TTC30B
LOC100341262
PDE11A
LOC100353673
RBM45
TTN
ZNF385B
PPP1R1C
PDE1A
NCKAP1
GULP1
COL3A1
COL5A2
GLS
LOC108176936
SLC39A10
DNAH7
STK17B
LOC103348804
HECW2
GTF3C3
C7H2orf66
PGAP1
ANKRD44
LOC103348806
SF3B1
COQ10B
RFTN2
LOC103348807
BOLL
PLCL1
LOC100351153
LOC108176952
SPATS2L
KCTD18
SGO2
LOC103348854
LOC108176874
BZW1
CLK1
PPIL3
NIF3L1
ORC2
FAM126B
NDUFB3
CFLAR
LOC103348916
CDK15
ZDBF2
ADAM23
CCNYL1
LOC108176937
PLEKHM3
LOC108176881
LOC100355936
C7H2orf80
IDH1
PIKFYVE
ABCA12
FN1
XRCC5
FEV
CFAP65
NHEJ1
CHPF
EPHA4
SND1
LOC108176816
PAX3
SGPP2
FARSB
MOGAT1
ACSL3
LOC108176890
PSMD1
HTR2B
CADPS2
LOC103348668
RNF148
RNF133
SEMA3C
MAGI2
LOC103348685

## Sheet: Table S10
Table S10. Enrichment of genes located in the selected regions between Angora and wild rabbits
Annotation Cluster 1		Enrichment Score: 2.43			Count	P_Value	Benjamini
	UP_KEYWORDS	Synapse	RT		11	0.00011	0.018
	GOTERM_MF_DIRECT	extracellular ligand-gated ion channel activity	RT		7	0.00014	0.045
	GOTERM_MF_DIRECT	GABA-A receptor activity	RT		6	0.00046	0.076
	INTERPRO	Neurotransmitter-gated ion-channel, conserved site	RT		8	0.00054	0.13
	UP_KEYWORDS	Cell junction	RT		13	0.00061	0.037
	INTERPRO	Neurotransmitter-gated ion-channel transmembrane domain	RT		8	0.00063	0.13
	INTERPRO	Neurotransmitter-gated ion-channel	RT		8	0.00063	0.13
	INTERPRO	Neurotransmitter-gated ion-channel ligand-binding	RT		8	0.00063	0.13
	INTERPRO	Gamma-aminobutyric acid A receptor	RT		6	0.0014	0.17
	GOTERM_CC_DIRECT	synapse	RT		10	0.0016	0.16
	GOTERM_BP_DIRECT	gamma-aminobutyric acid signaling pathway	RT		5	0.0025	1
	UP_KEYWORDS	Ion channel	RT		16	0.0047	0.12
	GOTERM_CC_DIRECT	cell junction	RT		12	0.005	0.24
	KEGG_PATHWAY	Retrograde endocannabinoid signaling	RT		10	0.0054	0.47
	KEGG_PATHWAY	GABAergic synapse	RT		9	0.0062	0.47
	KEGG_PATHWAY	Nicotine addiction	RT		6	0.0088	0.5
	KEGG_PATHWAY	Morphine addiction	RT		8	0.03	0.96
	UP_KEYWORDS	Ion transport	RT		18	0.035	0.5
	KEGG_PATHWAY	Neuroactive ligand-receptor interaction	RT		14	0.14	1
	UP_KEYWORDS	Transport	RT		26	0.26	1
	UP_KEYWORDS	Cell membrane	RT		22	1	1
Annotation Cluster 2		Enrichment Score: 2.24			Count	P_Value	Benjamini
	INTERPRO	Histone core	RT		9	0.00042	0.13
	GOTERM_CC_DIRECT	nucleosome	RT		9	0.00071	0.1
	INTERPRO	Histone-fold	RT		10	0.00083	0.13
	UP_KEYWORDS	Chromosome	RT		10	0.0011	0.043
	UP_KEYWORDS	Nucleosome core	RT		8	0.0014	0.045
	KEGG_PATHWAY	Systemic lupus erythematosus	RT		11	0.023	0.87
	INTERPRO	Histone H2A	RT		4	0.024	1
	SMART	H2A	RT		4	0.038	1
	KEGG_PATHWAY	Alcoholism	RT		12	0.04	0.97
	GOTERM_MF_DIRECT	DNA binding	RT		21	0.13	1
Annotation Cluster 3		Enrichment Score: 1.93			Count	P_Value	Benjamini
	UP_KEYWORDS	Extracellular matrix	RT		10	0.00071	0.037
	INTERPRO	Collagen triple helix repeat	RT		8	0.0068	0.52
	KEGG_PATHWAY	Protein digestion and absorption	RT		6	0.33	1
Annotation Cluster 4		Enrichment Score: 1.84			Count	P_Value	Benjamini
	INTERPRO	Histone core	RT		9	0.00042	0.13
	INTERPRO	Histone H3	RT		3	0.072	1
	SMART	H3	RT		3	0.098	1
Annotation Cluster 5		Enrichment Score: 1.75			Count	P_Value	Benjamini
	INTERPRO	Fibronectin, type III	RT		15	0.0038	0.34
	SMART	FN3	RT		12	0.017	1
	INTERPRO	Immunoglobulin-like fold	RT		26	0.088	1
Annotation Cluster 6		Enrichment Score: 1.63			Count	P_Value	Benjamini
	UP_KEYWORDS	Extracellular matrix	RT		10	0.00071	0.037
	GOTERM_CC_DIRECT	proteinaceous extracellular matrix	RT		11	0.021	0.56
	UP_KEYWORDS	Secreted	RT		12	0.89	1
Annotation Cluster 7		Enrichment Score: 1.6			Count	P_Value	Benjamini
	INTERPRO	Type II keratin	RT		6	0.00089	0.13
	GOTERM_CC_DIRECT	keratin filament	RT		6	0.0057	0.24
	INTERPRO	Intermediate filament protein, conserved site	RT		6	0.038	1
	UP_KEYWORDS	Intermediate filament	RT		6	0.053	0.59
	GOTERM_MF_DIRECT	structural molecule activity	RT		9	0.064	1
	INTERPRO	Intermediate filament protein	RT		6	0.077	1
	SMART	SM01391	RT		6	0.12	1
Annotation Cluster 8		Enrichment Score: 1.51			Count	P_Value	Benjamini
	INTERPRO	Phospholipase C, phosphatidylinositol-specific , X domain	RT		5	0.0025	0.27
	SMART	PLCXc	RT		5	0.0037	0.91
	INTERPRO	Phospholipase C, phosphoinositol-specific, EF-hand-like	RT		4	0.0037	0.34
	INTERPRO	PLC-like phosphodiesterase, TIM beta/alpha-barrel domain	RT		5	0.0083	0.52
	INTERPRO	Phosphoinositide phospholipase C	RT		4	0.0089	0.52
	INTERPRO	Phospholipase C, phosphatidylinositol-specific, Y domain	RT		4	0.0089	0.52
	SMART	PLCYc	RT		4	0.015	1
	GOTERM_MF_DIRECT	phosphatidylinositol phospholipase C activity	RT		4	0.015	1
	UP_KEYWORDS	Lipid degradation	RT		5	0.04	0.52
	GOTERM_MF_DIRECT	signal transducer activity	RT		8	0.061	1
	GOTERM_BP_DIRECT	lipid catabolic process	RT		5	0.11	1
	UP_KEYWORDS	Lipid metabolism	RT		7	0.11	1
	INTERPRO	EF-hand-like domain	RT		11	0.31	1
	SMART	C2	RT		5	0.67	1
	INTERPRO	C2 calcium-dependent membrane targeting	RT		5	0.72	1
Annotation Cluster 9		Enrichment Score: 1.4			Count	P_Value	Benjamini
	KEGG_PATHWAY	ECM-receptor interaction	RT		9	0.011	0.5
	KEGG_PATHWAY	PI3K-Akt signaling pathway	RT		18	0.056	1
	KEGG_PATHWAY	Focal adhesion	RT		12	0.1	1
Annotation Cluster 10		Enrichment Score: 1.23			Count	P_Value	Benjamini
	UP_KEYWORDS	DNA-binding	RT		27	0.019	0.37
	UP_KEYWORDS	Transcription regulation	RT		14	0.03	0.5
	UP_KEYWORDS	Transcription	RT		15	0.047	0.56
	GOTERM_BP_DIRECT	transcription, DNA-templated	RT		11	0.47	1
Annotation Cluster 11		Enrichment Score: 1.16			Count	P_Value	Benjamini
	UP_KEYWORDS	Paired box	RT		3	0.033	0.5
	INTERPRO	Paired domain	RT		3	0.034	1
	SMART	PAX	RT		3	0.047	1
	UP_KEYWORDS	Developmental protein	RT		8	0.085	0.89
	INTERPRO	Winged helix-turn-helix DNA-binding domain	RT		9	0.34	1
Annotation Cluster 12		Enrichment Score: 1.07			Count	P_Value	Benjamini
	GOTERM_MF_DIRECT	cation binding	RT		3	0.014	1
	INTERPRO	Glycosyl hydrolase, family 13, catalytic domain	RT		3	0.026	1
	INTERPRO	Glycoside hydrolase, family 13	RT		3	0.026	1
	SMART	Aamy	RT		3	0.036	1
	INTERPRO	Glycosyl hydrolase, family 13, all-beta	RT		3	0.11	1
	INTERPRO	Glycoside hydrolase, catalytic domain	RT		4	0.14	1
	INTERPRO	Glycoside hydrolase, superfamily	RT		4	0.27	1
	KEGG_PATHWAY	Starch and sucrose metabolism	RT		3	0.32	1
	GOTERM_BP_DIRECT	carbohydrate metabolic process	RT		5	0.53	1
Annotation Cluster 13		Enrichment Score: 1.06			Count	P_Value	Benjamini
	GOTERM_CC_DIRECT	postsynaptic membrane	RT		7	0.02	0.56
	KEGG_PATHWAY	Glutamatergic synapse	RT		9	0.034	0.96
	INTERPRO	Ionotropic glutamate receptor	RT		3	0.094	1
	INTERPRO	Glutamate receptor, L-glutamate/glycine-binding	RT		3	0.094	1
	INTERPRO	NMDA receptor	RT		3	0.094	1
	GOTERM_MF_DIRECT	extracellular-glutamate-gated ion channel activity	RT		3	0.099	1
	UP_KEYWORDS	Ligand-gated ion channel	RT		4	0.12	1
	SMART	PBPe	RT		3	0.13	1
	SMART	SM00918	RT		3	0.13	1
	UP_KEYWORDS	Postsynaptic cell membrane	RT		4	0.13	1
	INTERPRO	Extracellular ligand-binding receptor	RT		5	0.16	1
Annotation Cluster 14		Enrichment Score: 1.04			Count	P_Value	Benjamini
	INTERPRO	Sterile alpha motif domain	RT		8	0.02	1
	SMART	SAM	RT		8	0.028	1
	INTERPRO	Tyrosine-protein kinase, catalytic domain	RT		7	0.044	1
	INTERPRO	Sterile alpha motif/pointed domain	RT		8	0.068	1
	INTERPRO	Tyrosine-protein kinase, active site	RT		7	0.072	1
	INTERPRO	Ephrin receptor ligand binding domain	RT		3	0.072	1
	INTERPRO	Tyrosine-protein kinase, receptor class V, conserved site	RT		3	0.072	1
	INTERPRO	Tyrosine-protein kinase, ephrin receptor	RT		3	0.072	1
	GOTERM_BP_DIRECT	protein autophosphorylation	RT		9	0.081	1
	PIR_SUPERFAMILY	tyrosine-protein kinase, ephrin receptor type	RT		3	0.084	1
	SMART	TyrKc	RT		7	0.088	1
	UP_KEYWORDS	Tyrosine-protein kinase	RT		6	0.093	0.91
	SMART	EPH_lbd	RT		3	0.098	1
	INTERPRO	Tyrosine-protein kinase ephrin type A/B receptor-like	RT		3	0.17	1
	SMART	SM01411	RT		3	0.23	1
	INTERPRO	Serine-threonine/tyrosine-protein kinase catalytic domain	RT		7	0.27	1
	INTERPRO	Galactose-binding domain-like	RT		3	0.72	1
Annotation Cluster 15		Enrichment Score: 1.04			Count	P_Value	Benjamini
	INTERPRO	Tetratricopeptide repeat-containing domain	RT		9	0.035	1
	INTERPRO	Tetratricopeptide repeat	RT		8	0.11	1
	INTERPRO	Tetratricopeptide-like helical	RT		11	0.12	1
	SMART	TPR	RT		8	0.16	1
Annotation Cluster 16		Enrichment Score: 0.93			Count	P_Value	Benjamini
	GOTERM_MF_DIRECT	carbonate dehydratase activity	RT		3	0.087	1
	INTERPRO	Carbonic anhydrase, alpha-class	RT		3	0.094	1
	KEGG_PATHWAY	Nitrogen metabolism	RT		3	0.11	1
	INTERPRO	Alpha carbonic anhydrase	RT		3	0.12	1
	SMART	SM01057	RT		3	0.16	1
	GOTERM_BP_DIRECT	one-carbon metabolic process	RT		3	0.16	1
Annotation Cluster 17		Enrichment Score: 0.81			Count	P_Value	Benjamini
	KEGG_PATHWAY	Morphine addiction	RT		8	0.03	0.96
	INTERPRO	3'5'-cyclic nucleotide phosphodiesterase	RT		3	0.094	1
	INTERPRO	3'5'-cyclic nucleotide phosphodiesterase, catalytic domain	RT		3	0.12	1
	INTERPRO	3'5'-cyclic nucleotide phosphodiesterase, conserved site	RT		3	0.12	1
	INTERPRO	HD/PDEase domain	RT		3	0.14	1
	SMART	HDc	RT		3	0.19	1
	GOTERM_BP_DIRECT	signal transduction	RT		9	0.41	1
	KEGG_PATHWAY	Purine metabolism	RT		6	0.73	1
Annotation Cluster 18		Enrichment Score: 0.78			Count	P_Value	Benjamini
	INTERPRO	GPCR, family 2, orphan receptor, GPR56	RT		3	0.0041	0.34
	INTERPRO	GPS domain	RT		3	0.28	1
	INTERPRO	GPCR, family 2-like	RT		4	0.29	1
	SMART	GPS	RT		3	0.31	1
	INTERPRO	GPCR, family 2, secretin-like	RT		3	0.43	1
	GOTERM_BP_DIRECT	cell surface receptor signaling pathway	RT		4	0.49	1
Annotation Cluster 19		Enrichment Score: 0.69			Count	P_Value	Benjamini
	INTERPRO	RNA recognition motif domain	RT		11	0.12	1
	SMART	RRM	RT		11	0.2	1
	GOTERM_MF_DIRECT	nucleotide binding	RT		13	0.25	1
	INTERPRO	Nucleotide-binding, alpha-beta plait	RT		11	0.3	1
Annotation Cluster 20		Enrichment Score: 0.68			Count	P_Value	Benjamini
	UP_KEYWORDS	ANK repeat	RT		10	0.15	1
	INTERPRO	Ankyrin repeat	RT		10	0.19	1
	INTERPRO	Ankyrin repeat-containing domain	RT		10	0.23	1
	SMART	ANK	RT		10	0.32	1
Annotation Cluster 21		Enrichment Score: 0.66			Count	P_Value	Benjamini
	INTERPRO	Src homology-3 domain	RT		10	0.17	1
	UP_KEYWORDS	SH3 domain	RT		7	0.24	1
	SMART	SH3	RT		10	0.26	1
Annotation Cluster 22		Enrichment Score: 0.65			Count	P_Value	Benjamini
	INTERPRO	Ubiquitin-conjugating enzyme/RWD-like	RT		5	0.14	1
	GOTERM_MF_DIRECT	ubiquitin conjugating enzyme activity	RT		3	0.15	1
	KEGG_PATHWAY	Protein processing in endoplasmic reticulum	RT		9	0.28	1
	INTERPRO	Ubiquitin-conjugating enzyme, E2	RT		3	0.43	1
Annotation Cluster 23		Enrichment Score: 0.61			Count	P_Value	Benjamini
	INTERPRO	Protein kinase, ATP binding site	RT		21	0.014	0.76
	INTERPRO	Protein kinase, catalytic domain	RT		22	0.1	1
	INTERPRO	Protein kinase-like domain	RT		22	0.19	1
	INTERPRO	Serine/threonine-protein kinase, active site	RT		14	0.2	1
	UP_KEYWORDS	Kinase	RT		15	0.23	1
	UP_KEYWORDS	Transferase	RT		28	0.29	1
	UP_KEYWORDS	ATP-binding	RT		26	0.44	1
	GOTERM_MF_DIRECT	protein serine/threonine kinase activity	RT		8	0.47	1
	SMART	S_TKc	RT		15	0.47	1
	GOTERM_MF_DIRECT	ATP binding	RT		43	0.47	1
	UP_KEYWORDS	Serine/threonine-protein kinase	RT		7	0.53	1
	UP_KEYWORDS	Nucleotide-binding	RT		31	0.54	1
Annotation Cluster 24		Enrichment Score: 0.6			Count	P_Value	Benjamini
	INTERPRO	Plexin	RT		3	0.2	1
	INTERPRO	Plexin-like fold	RT		4	0.21	1
	SMART	PSI	RT		4	0.25	1
	INTERPRO	Semaphorin/CD100 antigen	RT		3	0.28	1
	SMART	Sema	RT		3	0.34	1
Annotation Cluster 25		Enrichment Score: 0.6			Count	P_Value	Benjamini
	KEGG_PATHWAY	Sphingolipid signaling pathway	RT		9	0.042	0.97
	KEGG_PATHWAY	Dopaminergic synapse	RT		6	0.4	1
	KEGG_PATHWAY	AMPK signaling pathway	RT		6	0.44	1
	KEGG_PATHWAY	Adrenergic signaling in cardiomyocytes	RT		6	0.55	1
Annotation Cluster 26		Enrichment Score: 0.6			Count	P_Value	Benjamini
	INTERPRO	Immunoglobulin-like fold	RT		26	0.088	1
	INTERPRO	Immunoglobulin subtype 2	RT		11	0.12	1
	INTERPRO	Immunoglobulin I-set	RT		8	0.12	1
	INTERPRO	Immunoglobulin subtype	RT		14	0.21	1
	SMART	IGc2	RT		11	0.25	1
	INTERPRO	Immunoglobulin V-set	RT		6	0.41	1
	SMART	IG	RT		14	0.43	1
	INTERPRO	Immunoglobulin-like domain	RT		15	0.43	1
	UP_KEYWORDS	Immunoglobulin domain	RT		5	0.46	1
	SMART	IGv	RT		4	0.49	1
Annotation Cluster 27		Enrichment Score: 0.56			Count	P_Value	Benjamini
	KEGG_PATHWAY	Glutamatergic synapse	RT		9	0.034	0.96
	KEGG_PATHWAY	Long-term depression	RT		5	0.14	1
	KEGG_PATHWAY	Long-term potentiation	RT		5	0.16	1
	KEGG_PATHWAY	Gap junction	RT		5	0.35	1
	KEGG_PATHWAY	Serotonergic synapse	RT		6	0.36	1
	KEGG_PATHWAY	Calcium signaling pathway	RT		7	0.61	1
	KEGG_PATHWAY	Inflammatory mediator regulation of TRP channels	RT		4	0.7	1
	KEGG_PATHWAY	Estrogen signaling pathway	RT		3	0.85	1
Annotation Cluster 28		Enrichment Score: 0.56			Count	P_Value	Benjamini
	KEGG_PATHWAY	Long-term depression	RT		5	0.14	1
	KEGG_PATHWAY	Chagas disease (American trypanosomiasis)	RT		7	0.18	1
	KEGG_PATHWAY	Chemokine signaling pathway	RT		5	0.84	1
Annotation Cluster 29		Enrichment Score: 0.56			Count	P_Value	Benjamini
	INTERPRO	Dual specificity phosphatase, catalytic domain	RT		4	0.16	1
	GOTERM_MF_DIRECT	protein tyrosine/serine/threonine phosphatase activity	RT		3	0.25	1
	INTERPRO	Dual specificity phosphatase	RT		3	0.25	1
	INTERPRO	Protein-tyrosine/Dual specificity phosphatase	RT		5	0.29	1
	INTERPRO	Dual specificity phosphatase, subgroup, catalytic domain	RT		3	0.35	1
	SMART	DSPc	RT		3	0.44	1
Annotation Cluster 30		Enrichment Score: 0.53			Count	P_Value	Benjamini
	KEGG_PATHWAY	Oxidative phosphorylation	RT		9	0.12	1
	KEGG_PATHWAY	Huntington's disease	RT		10	0.29	1
	KEGG_PATHWAY	Alzheimer's disease	RT		9	0.3	1
	KEGG_PATHWAY	Parkinson's disease	RT		8	0.31	1
	KEGG_PATHWAY	Non-alcoholic fatty liver disease (NAFLD)	RT		6	0.7	1
Annotation Cluster 31		Enrichment Score: 0.47			Count	P_Value	Benjamini
	INTERPRO	Leucine-rich repeat-containing N-terminal	RT		4	0.19	1
	INTERPRO	Leucine-rich repeat	RT		11	0.23	1
	SMART	LRRNT	RT		4	0.27	1
	INTERPRO	Leucine-rich repeat, typical subtype	RT		7	0.45	1
	UP_KEYWORDS	Leucine-rich repeat	RT		5	0.5	1
	SMART	LRR_TYP	RT		7	0.63	1
Annotation Cluster 32		Enrichment Score: 0.45			Count	P_Value	Benjamini
	INTERPRO	HECT	RT		3	0.25	1
	SMART	HECTc	RT		3	0.33	1
	UP_KEYWORDS	Ubl conjugation pathway	RT		5	0.42	1
	GOTERM_MF_DIRECT	ligase activity	RT		3	0.45	1
Annotation Cluster 33		Enrichment Score: 0.37			Count	P_Value	Benjamini
	INTERPRO	Protein-tyrosine/Dual specificity phosphatase	RT		5	0.29	1
	GOTERM_MF_DIRECT	protein tyrosine phosphatase activity	RT		5	0.36	1
	INTERPRO	Protein-tyrosine phosphatase, active site	RT		3	0.72	1
Annotation Cluster 34		Enrichment Score: 0.36			Count	P_Value	Benjamini
	INTERPRO	Protease-associated domain, PA	RT		3	0.061	1
	INTERPRO	Zinc finger, RING-type	RT		9	0.57	1
	INTERPRO	Zinc finger, RING/FYVE/PHD-type	RT		13	0.66	1
	SMART	RING	RT		8	0.7	1
	INTERPRO	Zinc finger, RING-type, conserved site	RT		3	0.94	1
Annotation Cluster 35		Enrichment Score: 0.35			Count	P_Value	Benjamini
	INTERPRO	WD40/YVTN repeat-like-containing domain	RT		15	0.18	1
	INTERPRO	WD40 repeat	RT		10	0.46	1
	INTERPRO	WD40-repeat-containing domain	RT		11	0.48	1
	INTERPRO	G-protein beta WD-40 repeat	RT		4	0.51	1
	INTERPRO	WD40 repeat, conserved site	RT		6	0.57	1
	SMART	WD40	RT		10	0.67	1
Annotation Cluster 36		Enrichment Score: 0.31			Count	P_Value	Benjamini
	INTERPRO	AAA+ ATPase domain	RT		6	0.4	1
	GOTERM_MF_DIRECT	ATPase activity	RT		4	0.52	1
	SMART	AAA	RT		6	0.56	1
Annotation Cluster 37		Enrichment Score: 0.29			Count	P_Value	Benjamini
	INTERPRO	Thioredoxin domain	RT		3	0.38	1
	GOTERM_BP_DIRECT	cell redox homeostasis	RT		4	0.38	1
	INTERPRO	Thioredoxin-like fold	RT		3	0.92	1
Annotation Cluster 38		Enrichment Score: 0.29			Count	P_Value	Benjamini
	INTERPRO	Zinc finger, nuclear hormone receptor-type	RT		3	0.44	1
	INTERPRO	Nuclear hormone receptor, ligand-binding, core	RT		3	0.48	1
	SMART	ZnF_C4	RT		3	0.54	1
	INTERPRO	Zinc finger, NHR/GATA-type	RT		3	0.55	1
	SMART	HOLI	RT		3	0.58	1
Annotation Cluster 39		Enrichment Score: 0.28			Count	P_Value	Benjamini
	INTERPRO	Guanine-nucleotide dissociation stimulator, CDC24, conserved site	RT		3	0.16	1
	GOTERM_MF_DIRECT	Rho guanyl-nucleotide exchange factor activity	RT		3	0.64	1
	INTERPRO	Dbl homology (DH) domain	RT		3	0.68	1
	SMART	RhoGEF	RT		3	0.74	1
	GOTERM_BP_DIRECT	regulation of Rho protein signal transduction	RT		3	0.74	1
Annotation Cluster 40		Enrichment Score: 0.27			Count	P_Value	Benjamini
	KEGG_PATHWAY	Chronic myeloid leukemia	RT		5	0.24	1
	KEGG_PATHWAY	Hepatitis B	RT		5	0.77	1
	KEGG_PATHWAY	Pancreatic cancer	RT		3	0.8	1
Annotation Cluster 41		Enrichment Score: 0.27			Count	P_Value	Benjamini
	INTERPRO	EF-hand-like domain	RT		11	0.31	1
	INTERPRO	EF-Hand 1, calcium-binding site	RT		7	0.42	1
	GOTERM_MF_DIRECT	calcium ion binding	RT		18	0.56	1
	INTERPRO	EF-hand domain	RT		7	0.64	1
	SMART	EFh	RT		4	0.91	1
Annotation Cluster 42		Enrichment Score: 0.27			Count	P_Value	Benjamini
	INTERPRO	Pleckstrin homology-like domain	RT		15	0.39	1
	INTERPRO	Pleckstrin homology domain	RT		9	0.56	1
	SMART	PH	RT		9	0.71	1
Annotation Cluster 43		Enrichment Score: 0.23			Count	P_Value	Benjamini
	GOTERM_BP_DIRECT	homophilic cell adhesion via plasma membrane adhesion molecules	RT		4	0.49	1
	INTERPRO	Cadherin	RT		3	0.58	1
	INTERPRO	Cadherin-like	RT		3	0.61	1
	SMART	CA	RT		3	0.67	1
Annotation Cluster 44		Enrichment Score: 0.21			Count	P_Value	Benjamini
	KEGG_PATHWAY	Citrate cycle (TCA cycle)	RT		3	0.4	1
	KEGG_PATHWAY	Carbon metabolism	RT		5	0.62	1
	KEGG_PATHWAY	Biosynthesis of antibiotics	RT		6	0.91	1
Annotation Cluster 45		Enrichment Score: 0.2			Count	P_Value	Benjamini
	INTERPRO	Homeodomain-like	RT		12	0.24	1
	GOTERM_MF_DIRECT	sequence-specific DNA binding	RT		9	0.65	1
	INTERPRO	Homeobox, conserved site	RT		5	0.73	1
	UP_KEYWORDS	Homeobox	RT		6	0.77	1
	INTERPRO	Homeodomain	RT		6	0.8	1
	SMART	HOX	RT		5	0.95	1
Annotation Cluster 46		Enrichment Score: 0.18			Count	P_Value	Benjamini
	KEGG_PATHWAY	Wnt signaling pathway	RT		7	0.32	1
	KEGG_PATHWAY	Oxytocin signaling pathway	RT		4	0.9	1
	KEGG_PATHWAY	cGMP-PKG signaling pathway	RT		3	0.98	1
Annotation Cluster 47		Enrichment Score: 0.16			Count	P_Value	Benjamini
	INTERPRO	Epidermal growth factor-like domain	RT		8	0.48	1
	INTERPRO	EGF-type aspartate/asparagine hydroxylation site	RT		4	0.49	1
	INTERPRO	EGF-like, conserved site	RT		6	0.65	1
	SMART	EGF	RT		6	0.69	1
	INTERPRO	EGF-like calcium-binding, conserved site	RT		3	0.71	1
	INTERPRO	EGF-like calcium-binding	RT		3	0.85	1
	UP_KEYWORDS	EGF-like domain	RT		3	0.91	1
	SMART	EGF_CA	RT		3	0.91	1
Annotation Cluster 48		Enrichment Score: 0.13			Count	P_Value	Benjamini
	INTERPRO	BTB/POZ fold	RT		7	0.57	1
	INTERPRO	BTB/POZ-like	RT		5	0.82	1
	SMART	BTB	RT		5	0.9	1
Annotation Cluster 49		Enrichment Score: 0.12			Count	P_Value	Benjamini
	INTERPRO	Zinc finger, PHD-finger	RT		3	0.67	1
	INTERPRO	Zinc finger, PHD-type	RT		3	0.74	1
	INTERPRO	Zinc finger, FYVE/PHD-type	RT		4	0.8	1
	SMART	PHD	RT		3	0.82	1
Annotation Cluster 50		Enrichment Score: 0.11			Count	P_Value	Benjamini
	GOTERM_MF_DIRECT	nucleic acid binding	RT		15	0.68	1
	INTERPRO	Zinc finger C2H2-type/integrase DNA-binding domain	RT		11	0.75	1
	GOTERM_MF_DIRECT	metal ion binding	RT		26	0.78	1
	INTERPRO	Zinc finger, C2H2-like	RT		12	0.79	1
	INTERPRO	Zinc finger, C2H2	RT		13	0.79	1
	SMART	ZnF_C2H2	RT		12	0.93	1
Annotation Cluster 51		Enrichment Score: 0.06			Count	P_Value	Benjamini
	UP_KEYWORDS	Zinc	RT		22	0.83	1
	UP_KEYWORDS	Zinc-finger	RT		14	0.89	1
	UP_KEYWORDS	Metal-binding	RT		33	0.9	1
Annotation Cluster 52		Enrichment Score: 0.04			Count	P_Value	Benjamini
	INTERPRO	Small GTP-binding protein domain	RT		4	0.88	1
	UP_KEYWORDS	GTP-binding	RT		4	0.88	1
	GOTERM_BP_DIRECT	small GTPase mediated signal transduction	RT		5	0.91	1
	INTERPRO	Small GTPase superfamily	RT		3	0.91	1
	GOTERM_MF_DIRECT	GTP binding	RT		5	0.99	1
Annotation Cluster 53		Enrichment Score: 0.03			Count	P_Value	Benjamini
	KEGG_PATHWAY	Ribosome	RT		6	0.87	1
	GOTERM_MF_DIRECT	structural constituent of ribosome	RT		4	0.97	1
	GOTERM_BP_DIRECT	translation	RT		4	0.98	1
Annotation Cluster 54		Enrichment Score: 0.01			Count	P_Value	Benjamini
	UP_KEYWORDS	Transmembrane helix	RT		136	0.98	1
	UP_KEYWORDS	Transmembrane	RT		136	0.98	1
	UP_KEYWORDS	Membrane	RT		142	0.98	1
	GOTERM_CC_DIRECT	integral component of membrane	RT		113	1	1
Annotation Cluster 55		Enrichment Score: 0			Count	P_Value	Benjamini
	SMART	SM01381	RT		4	0.93	1
	UP_KEYWORDS	Receptor	RT		27	0.99	1
	UP_KEYWORDS	Transducer	RT		15	1	1
	GOTERM_MF_DIRECT	G-protein coupled receptor activity	RT		12	1	1
	INTERPRO	G protein-coupled receptor, rhodopsin-like	RT		11	1	1
	UP_KEYWORDS	G-protein coupled receptor	RT		11	1	1
	KEGG_PATHWAY	Olfactory transduction	RT		9	1	1
	INTERPRO	GPCR, rhodopsin-like, 7TM	RT		11	1	1
	UP_KEYWORDS	Olfaction	RT		4	1	1
	INTERPRO	Olfactory receptor	RT		4	1	1
	UP_KEYWORDS	Sensory transduction	RT		4	1	1
	GOTERM_MF_DIRECT	olfactory receptor activity	RT		4	1	1

[truncated: 9 more sheets: Table S11, Table S12, Table S13, Table S14, Table S15, Table S16, Table S17, Table S18, Table S19]
